# Supplementary material for: Individualized therapy of HHT driven by network analysis of metabolomic profiles
Source: BMC Syst Biol. 2011 Dec 20;5:200. doi: 10.1186/1752-0509-5-200 (PMC3339509; doi:10.1186/1752-0509-5-200)
Supplement: Additional file 2 — An Excel spreadsheet with 5 worksheets including the metabolomic data measurements ('metabolomic_profiles'), FVA results ('simulation_FVA'), FVA summary measures ('simulation_summaries'), the reaction upper and lower bounds ('reactions'), the objective coefficients ('metabolites'). [file 1752-0509-5-200-S2.XLSX]

## Sheet: metabolomic_profiles
Concentration Units	Concentrations ( μM )
	3-Hydroxybutyrate	Acetate	Acetone	Alanine	Arginine	Asparagine	Citrate	Creatinine	Formate	Glucose	Glutamate	Glutamine	Glycerol	Glycine	Glycolate	Isoleucine	Lactate	Leucine	Lysine	Methanol	Methionine	Phenylalanine	Pyruvate	Serine	Succinate	Taurine	Threonine	Tyrosine	Valine	sn-Glycero-3-phosphocholine
Compound ID	4	9	11	232	240	231	22	24	32	183	229	226	36	242	103	225	42	235	291	178	213	227	133	216	60	61	219	243	215	333
1	0	170.797	19.9302	1432.42	1.04286	136.614	320.157	158.283	68.7127	8851.42	286.554	954.562	322.938	632.203	70.9143	160.368	12078.3	251.213	264.306	179.371	63.1508	128.156	405.208	415.521	20.3937	488.868	474.268	139.627	534.986	83.6603
2	634.984	91.0762	89.3381	679.248	0	126.533	308.338	123.868	0	10229.8	0	1251.66	836.487	643.095	0	125.375	1864.17	151.678	216.567	84.2397	33.719	90.2651	60.8333	390.84	0	174.041	301.733	113.787	390.376	58.9794
3	0	1283.99	470.444	12850.3	3660.78	1319.91	3060.44	2104.14	0	120245	0	14092.1	6081.6	6801.98	502.425	2864.61	50779.6	3906.77	3927.05	921.77	940.078	1437.87	2962.41	2291.27	0	3505.27	3566.34	1589.78	7176.48	1583.98
4	87.7159	88.2952	0	1304.73	0	228.038	181.341	157.124	54.9238	11155.6	119.581	1344.47	229.892	692.573	102.2	182.037	4677.91	345.07	401.037	226.532	70.3349	191.075	194.087	454.802	9.96508	399.53	788.168	158.862	566.387	132.095
5	248.548	57.1254	41.5984	845.178	0	105.329	264.886	168.827	26.9984	9535.65	126.186	1122.81	351.675	626.294	25.8397	118.075	3676.88	177.749	253.53	106.371	38.5857	119.117	137.657	233.368	0	258.86	344.722	135.34	486.783	109.732
6	44.2826	33.4231	6.5157	514.379	157.342	58.2793	122.23	124.281	22.081	5053.89	0	639.263	256.526	336.283	27.3901	86.7554	1653.54	152.395	173.269	49.8331	32.0959	92.1851	19.1851	191.489	0	143.707	178.217	91.4612	292.724	50.195
7	0	120.276	50.9841	1731.37	644.486	296.635	343.216	270.679	0	12200.3	389.565	1740.53	618.298	944.017	99.3032	304.862	12567.4	528.033	436.841	235.802	82.3857	219.927	597.673	544.835	29.5476	416.1	715.168	269.289	944.944	185.976
8	0	58.1683	31.4016	1354.67	185.281	107.53	192.813	153.3	0	10322.5	280.644	1441.46	293.738	680.175	0	203.357	4324.96	282.035	340.319	131.168	47.5079	147.275	80.4159	375.66	14.7159	283.657	469.517	178.908	620.152	133.138
9A	978.924	311.547	72.3967	257.25	0	96.6496	88.9273	88.686	150.947	5807.9	118.369	517.878	397.458	239.15	48.6264	67.5702	1548.32	98.4595	154.326	0	14.1174	74.086	35.3537	106.664	0	128.383	145.517	46.8165	193.299	28.838
9B	806.013	244.492	119.581	214.133	0	62.5714	75.5492	85.746	51.1	4265.75	136.151	480.41	323.517	198.606	44.727	67.6698	1079.59	77.2873	117.959	25.6079	14.8317	33.2556	29.3159	80.4159	0	135.456	139.511	13.9048	159.673	39.0492
10	0	58.2841	36.1524	743.673	195.13	97.2175	231.398	172.767	39.6286	8244.83	143.798	935.327	306.716	569.516	56.6619	115.062	4712.44	165.583	223.635	66.0476	36.6159	129.546	47.5079	300.922	14.0206	389.333	317.608	95.0159	301.27	83.7762

## Sheet: simulation_FVA
Rxns	maxEModelAAKetone	spanEModelAAKetone	maxEModelKetone2AA	spanEModelKetone2AA
DM_13-cis-oretn(n)	0	0	0	0
DM_13-cis-retn(n)	0	0	0	0
DM_Asn-X-Ser/Thr(ly)	0	0	0	0
DM_Ser-Gly/Ala-X-Gly(ly)	0	0	0	0
DM_Ser/Thr(ly)	0	0	0	0
DM_atp(c)	22.551	22.551	62.9914	62.9914
DM_avite1(c)	0	0	0	0
DM_avite2(c)	0	0	0	0
DM_bvite(c)	0	0	0	0
DM_core5(g)	0	0	0	0
DM_core7(g)	0	0	0	0
DM_core8(g)	0	0	0	0
DM_datp(m)	0	0	0	0
DM_datp(n)	0	0	0	0
DM_dctp(m)	0	0	0	0
DM_dctp(n)	0	0	0	0
DM_dem2emgacpail_prot_hs(r)	0	0	0	0
DM_dgpi_prot_hs(r)	0	0	0	0
DM_dgtp(m)	0	0	0	0
DM_dgtp(n)	0	0	0	0
DM_dsT_antigen(g)	0	0	0	0
DM_dttp(m)	0	0	0	0
DM_dttp(n)	0	0	0	0
DM_ethamp(r)	0	0	0	0
DM_gncore2(g)	0	0	0	0
DM_gpi_sig(er)	0	0	0	0
DM_hretn(n)	0	0	0	0
DM_kdn(c)	0	0	0	0
DM_m(em)3gacpail_prot_hs(r)	0	0	0	0
DM_melanin(c)	0	0	0	0
DM_mem2emgacpail_prot_hs(r)	0	0	0	0
DM_n5m2masn(g)	0	0	0	0
DM_oretn(n)	0	0	0	0
DM_sTn_antigen(g)	0	0	0	0
DM_sprm(c)	0	0	0	0
DM_yvite(c)	0	0	0	0
DM_T_antigen(g)	0	0	0	0
EX_10fthf(e)	0	0	0	0
EX_10fthf5glu(e)	0	0	0	0
EX_10fthf6glu(e)	0	0	0	0
EX_10fthf7glu(e)	0	0	0	0
EX_11-cis-retfa(e)	0	0	0	0
EX_13-cis-retnglc(e)	0	0	0	0
EX_1glyc_hs(e)	0	0	0	0
EX_1mncam(e)	0	0	0	0
EX_2425dhvitd2(e)	0	0	0	0
EX_2425dhvitd3(e)	0	0	0	0
EX_24nph(e)	0	0	0	0
EX_25hvitd2(e)	0	0	0	0
EX_25hvitd3(e)	0	0	0	0
EX_2hb(e)	1.25386	1	2	1
EX_2mcit(e)	0	0	0	0
EX_34dhoxpeg(e)	0	0	0	0
EX_34dhphe(e)	0	0	0	0
EX_35cgmp(e)	0	0	0	0
EX_3aib(e)	0	0	0	0
EX_3aib-D(e)	0	0	0	0
EX_3mlda(e)	0	0	0	0
EX_4abut(e)	0	0	0	0
EX_4hdebrisoquine(e)	0	0	0	0
EX_4hphac(e)	0	0	0	0
EX_4mptnl(e)	0	0	0	0
EX_4mtolbutamide(e)	0	0	0	0
EX_4nph(e)	0	0	0	0
EX_4nphsf(e)	0	0	0	0
EX_4pyrdx(e)	0	0	0	0
EX_5adtststerone(e)	0	0	0	0
EX_5adtststeroneglc(e)	0	0	0	0
EX_5adtststerones(e)	0	0	0	0
EX_5dhf(e)	0	0	0	0
EX_5fthf(e)	0	0	0	0
EX_5homeprazole(e)	0	0	0	0
EX_5htrp(e)	0	0	0	0
EX_5mthf(e)	0	0	0	0
EX_5thf(e)	0	0	0	0
EX_6dhf(e)	0	0	0	0
EX_6htststerone(e)	0	0	0	0
EX_6thf(e)	0	0	0	0
EX_7dhf(e)	0	0	0	0
EX_7thf(e)	0	0	0	0
EX_9-cis-retfa(e)	0	0	0	0
EX_CLPND(e)	0	0	0	0
EX_Lcystin(e)	0	0	0	0
EX_Rtotal(e)	0	0	0	0
EX_Rtotal2(e)	0	0	0	0
EX_Rtotal3(e)	0	0	0	0
EX_Tyr-ggn(e)	0	0	0	0
EX_abt(e)	0	0	0	0
EX_ac(e)	0	0	0	0
EX_acac(e)	-1	-4.96135e-10	-1	-1.47791e-11
EX_acald(e)	0	0	0	0
EX_acetone(e)	-1	-3.58431e-10	-1	8.69952e-11
EX_acgalfucgalacgalfuc12gal14acglcgalgluside_hs(e)	0	0	0	0
EX_acgalfucgalacgalfucgalacglcgal14acglcgalgluside_hs(e)	0	0	0	0
EX_acgam(e)	0	0	0	0
EX_ach(e)	0	0	0	0
EX_acn13acngalgbside_hs(e)	0	0	0	0
EX_acn23acngalgbside_hs(e)	0	0	0	0
EX_acnacngal14acglcgalgluside_hs(e)	0	0	0	0
EX_acnacngalgbside_hs(e)	0	0	0	0
EX_acngalacglcgal14acglcgalgluside_hs(e)	0	0	0	0
EX_ade(e)	0	0	0	0
EX_adn(e)	0	0	0	0
EX_adp	0	0	0	0
EX_adprbp(e)	0	0	0	0
EX_adprib(e)	0	0	0	0
EX_adrn(e)	0	0	0	0
EX_adrnl(e)	0	0	0	0
EX_aflatoxin(e)	0	0	0	0
EX_ahandrostanglc(e)	0	0	0	0
EX_ak2lgchol_hs(e)	0	0	0	0
EX_akg(e)	0	0	0	0
EX_ala-B(e)	0	0	0	0
EX_ala-D(e)	0	0	0	0
EX_ala-L(e)	-1	-1.48241e-10	-1	1.54798e-10
EX_aldstrn(e)	0	0	0	0
EX_amp(e)	0	0	0	0
EX_andrstrn(e)	0	0	0	0
EX_andrstrnglc(e)	0	0	0	0
EX_antipyrene(e)	0	0	0	0
EX_apnnox(e)	0	0	0	0
EX_appnn(e)	0	0	0	0
EX_aprgstrn(e)	0	0	0	0
EX_aqcobal(e)	0	0	0	0
EX_arab-L(e)	0	0	0	0
EX_arach(e)	0	0	0	0
EX_arachd(e)	0	0	0	0
EX_arg-L(e)	-1	-5.71051e-10	-1	1.33776e-10
EX_ascb-L(e)	0	0	0	0
EX_asn-L(e)	-1	-8.74113e-10	-1	1.28817e-10
EX_asp-D(e)	0	0	0	0
EX_asp-L(e)	-1	-2.87076e-10	-1	4.85135e-10
EX_atp(e)	0	0	0	0
EX_avite1(e)	0	0	0	0
EX_avite2(e)	0	0	0	0
EX_bhb(e)	-1	-3.42124e-10	-1	3.5023e-11
EX_bildglcur(e)	0	0	0	0
EX_bilglcur(e)	0	0	0	0
EX_bilirub(e)	0	0	0	0
EX_biocyt(e)	0	0	0	0
EX_btn(e)	0	0	0	0
EX_but(e)	0	0	0	0
EX_bvite(e)	0	0	0	0
EX_bz(e)	0	0	0	0
EX_ca2(e)	0	0	0	0
EX_camp(e)	0	0	0	0
EX_caro(e)	0	0	0	0
EX_carveol(e)	0	0	0	0
EX_cca_d3(e)	0	0	0	0
EX_cgly(e)	0	0	0	0
EX_chol(e)	0	0	0	0
EX_cholate(e)	0	0	0	0
EX_chsterol(e)	0	0	0	0
EX_chtn(e)	0	0	0	0
EX_cit(e)	0	0	0	0
EX_cl(e)	0	0	0	0
EX_cmp(e)	0	0	0	0
EX_co(e)	0	0	0	0
EX_co2(e)	54.7263	54.7263	35.4028	35.4028
EX_coumarin(e)	0	0	0	0
EX_creat(e)	0	0	0	0
EX_crmp_hs(e)	0	0	0	0
EX_crn(e)	0	0	0	0
EX_crtsl(e)	0	0	0	0
EX_crtstrn(e)	0	0	0	0
EX_crvnc(e)	0	0	0	0
EX_csn(e)	0	0	0	0
EX_cspg_a(e)	0	0	0	0
EX_cspg_b(e)	0	0	0	0
EX_cspg_c(e)	0	0	0	0
EX_cspg_d(e)	0	0	0	0
EX_cspg_e(e)	0	0	0	0
EX_cyan(e)	0	0	0	0
EX_cys-L(e)	-1	-6.0311e-10	-1	-9.13616e-11
EX_cytd(e)	0	0	0	0
EX_dad-2(e)	0	0	0	0
EX_dad-5(e)	0	0	0	0
EX_dag_hs(e)	0	0	0	0
EX_dcsptn1(e)	0	0	0	0
EX_dcyt(e)	0	0	0	0
EX_debrisoquine(e)	0	0	0	0
EX_dgchol(e)	0	0	0	0
EX_dgsn(e)	0	0	0	0
EX_dhdascb(e)	0	0	0	0
EX_dheas(e)	0	0	0	0
EX_dhf(e)	0	0	0	0
EX_digalsgalside_hs(e)	0	0	0	0
EX_din(e)	0	0	0	0
EX_dlnlcg(e)	0	0	0	0
EX_dmantipyrine(e)	0	0	0	0
EX_dmhptcrn(e)	0	0	0	0
EX_dopa(e)	0	0	0	0
EX_dopasf(e)	0	0	0	0
EX_drib(e)	0	0	0	0
EX_duri(e)	0	0	0	0
EX_eaflatoxin(e)	0	0	0	0
EX_ebastine(e)	0	0	0	0
EX_ebastineoh(e)	0	0	0	0
EX_eicostet(e)	0	0	0	0
EX_elaid(e)	0	0	0	0
EX_estradiol(e)	0	0	0	0
EX_estradiolglc(e)	0	0	0	0
EX_estriolglc(e)	0	0	0	0
EX_estroneglc(e)	0	0	0	0
EX_estrones(e)	0	0	0	0
EX_etoh(e)	0	0	0	0
EX_fe2(e)	0	0	0	0
EX_fe3(e)	0	0	0	0
EX_fol(e)	0	0	0	0
EX_for(e)	0	0	0	0
EX_fru(e)	0	0	0	0
EX_fuc-L(e)	0	0	0	0
EX_fuc13galacglcgal14acglcgalgluside_hs(e)	0	0	0	0
EX_fuc14galacglcgalgluside_hs(e)	0	0	0	0
EX_fucacgalfucgalacglcgalgluside_hs(e)	0	0	0	0
EX_fucacngal14acglcgalgluside_hs(e)	0	0	0	0
EX_fucacngalacglcgalgluside_hs(e)	0	0	0	0
EX_fucfuc12gal14acglcgalgluside_hs(e)	0	0	0	0
EX_fucfuc132galacglcgal14acglcgalgluside_hs(e)	0	0	0	0
EX_fucfucfucgalacglc13galacglcgal14acglcgalgluside_hs(e)	0	0	0	0
EX_fucfucfucgalacglcgal14acglcgalgluside_hs(e)	0	0	0	0
EX_fucfucgalacglcgalgluside_hs(e)	0	0	0	0
EX_fucgal14acglcgalgluside_hs(e)	0	0	0	0
EX_fucgalfucgalacglcgalgluside_hs(e)	0	0	0	0
EX_fucgalgbside_hs(e)	0	0	0	0
EX_fum(e)	0	0	0	0
EX_gal(e)	0	0	0	0
EX_galacglcgalgbside_hs(e)	0	0	0	0
EX_galfuc12gal14acglcgalgluside_hs(e)	0	0	0	0
EX_galfucgalacglcgal14acglcgalgluside_hs(e)	0	0	0	0
EX_galgalfucfucgalacglcgalacglcgal14acglcgalgluside_hs(e)	0	0	0	0
EX_galgalgalthcrm_hs(e)	0	0	0	0
EX_gam(e)	0	0	0	0
EX_gbside_hs(e)	0	0	0	0
EX_gchola(e)	0	0	0	0
EX_gd1b2_hs(e)	0	0	0	0
EX_gd1c_hs(e)	0	0	0	0
EX_gdchola(e)	0	0	0	0
EX_gdp(e)	0	0	0	0
EX_glc(e)	-1	-3.36513e-10	-1	5.95928e-11
EX_gln-L(e)	-1	-1.04821e-10	-1	-5.14528e-11
EX_glu-L(e)	-1	-5.69373e-10	-1	1.64402e-10
EX_gluala(e)	0	0	0	0
EX_gly(e)	-1	-1.11568e-09	-1	2.90172e-10
EX_glyb(e)	0	0	0	0
EX_glyc(e)	0	0	0	0
EX_glyc-S(e)	0	0	0	0
EX_glygn2(e)	0	0	0	0
EX_glygn4(e)	0	0	0	0
EX_glygn5(e)	0	0	0	0
EX_gmp(e)	0	0	0	0
EX_gp1c_hs(e)	0	0	0	0
EX_gp1calpha_hs(e)	0	0	0	0
EX_gq1b_hs(e)	0	0	0	0
EX_gq1balpha_hs(e)	0	0	0	0
EX_gsn(e)	0	0	0	0
EX_gt1a_hs(e)	0	0	0	0
EX_gthox(e)	0	0	0	0
EX_gthrd(e)	0	0	0	0
EX_gtp(e)	0	0	0	0
EX_gua(e)	0	0	0	0
EX_h(e)	100000	99982.8	100000	99975.7
EX_h2o(e)	10.8433	100011	16.7913	100017
EX_h2o2(e)	84.5661	84.5661	236.218	236.218
EX_ha(e)	0	0	0	0
EX_ha_pre1(e)	0	0	0	0
EX_hco3(e)	54.7263	54.7263	35.4028	35.4028
EX_hcoumarin(e)	0	0	0	0
EX_hdca(e)	-1	-1.14732e-10	-1	-1.64186e-11
EX_hdcea(e)	0	0	0	0
EX_hestratriol(e)	0	0	0	0
EX_hexc(e)	0	0	0	0
EX_his-L(e)	-1	-3.67699e-10	-1	6.84812e-11
EX_hista(e)	0	0	0	0
EX_hom-L(e)	0	0	0	0
EX_hpdca(e)	0	0	0	0
EX_hspg(e)	0	0	0	0
EX_htaxol(e)	0	0	0	0
EX_hxan(e)	0	0	0	0
EX_i(e)	0	0	0	0
EX_idp(e)	0	0	0	0
EX_ile-L(e)	-1	-4.11179e-10	-1	-1.43138e-10
EX_imp(e)	0	0	0	0
EX_inost(e)	0	0	0	0
EX_ins(e)	0	0	0	0
EX_k(e)	0	0	0	0
EX_ksi(e)	0	0	0	0
EX_ksi_deg1(e)	0	0	0	0
EX_ksii_core2(e)	0	0	0	0
EX_ksii_core4(e)	0	0	0	0
EX_lac-D(e)	0	0	0	0
EX_lac-L(e)	0	0	0	0
EX_lcts(e)	0	0	0	0
EX_leu-L(e)	-1	-1.90706e-10	-1	-1.61434e-10
EX_leuktrA4(e)	0	0	0	0
EX_leuktrB4(e)	0	0	0	0
EX_leuktrC4(e)	0	0	0	0
EX_leuktrD4(e)	0	0	0	0
EX_leuktrE4(e)	0	0	0	0
EX_leuktrF4(e)	0	0	0	0
EX_lgnc(e)	0	0	0	0
EX_limnen(e)	0	0	0	0
EX_lipoate(e)	0	0	0	0
EX_lneldc(e)	0	0	0	0
EX_lnlc(e)	-1	-5.3537e-11	-1	3.9203e-11
EX_lnlc_deleted(e)	0	0	0	0
EX_lnlnca(e)	-1	-8.80602e-11	-1	-1.5796e-11
EX_lnlncg(e)	0	0	0	0
EX_lpchol_hs(e)	0	0	0	0
EX_lys-L(e)	-1	-3.39332e-10	-1	1.88694e-11
EX_mag_hs(e)	0	0	0	0
EX_mal-L(e)	0	0	0	0
EX_malt(e)	0	0	0	0
EX_malttr(e)	0	0	0	0
EX_man(e)	0	0	0	0
EX_meoh(e)	0	0	0	0
EX_mepi(e)	0	0	0	0
EX_mercplaccys(e)	0	0	0	0
EX_met-L(e)	-1	-9.00761e-10	-1	6.17351e-12
EX_mthgxl(e)	0	0	0	0
EX_n2m2nmasn(e)	0	0	0	0
EX_na1(e)	0	0	0	0
EX_nac(e)	0	0	0	0
EX_nad(e)	0	0	0	0
EX_nadp(e)	0	0	0	0
EX_ncam(e)	0	0	0	0
EX_nh4(e)	27	25.0521	1.50432	1.50432
EX_nifedipine(e)	0	0	0	0
EX_no(e)	6.09486	6.09486	1.50432	1.50432
EX_npthl(e)	0	0	0	0
EX_nrpphr(e)	0	0	0	0
EX_nrpphrsf(e)	0	0	0	0
EX_nrvnc(e)	0	0	0	0
EX_o2(e)	-76.6267	42.7831	-75.4343	118.609
EX_o2s(e)	56.3774	56.3774	157.479	157.479
EX_oagd3_hs(e)	0	0	0	0
EX_oagt3_hs(e)	0	0	0	0
EX_ocdca(e)	0	0	0	0
EX_ocdcea(e)	0	0	0	0
EX_octa(e)	0	0	0	0
EX_oh1	0	0	0	0
EX_omeprazole(e)	0	0	0	0
EX_onpthl(e)	0	0	0	0
EX_orn(e)	0	0	0	0
EX_oxa(e)	0	0	0	0
EX_paf_hs(e)	0	0	0	0
EX_pchol_hs(e)	0	0	0	0
EX_pe_hs(e)	0	0	0	0
EX_peplys(e)	0	0	0	0
EX_perillyl(e)	0	0	0	0
EX_pglyc_hs(e)	0	0	0	0
EX_phe-L(e)	-1	-1.16502e-10	-1	-1.24996e-10
EX_pheacgln(e)	0	0	0	0
EX_pheme(e)	0	0	0	0
EX_phyQ(e)	0	0	0	0
EX_phyt(e)	0	0	0	0
EX_pi(e)	0	0	0	0
EX_pnto-R(e)	0	0	0	0
EX_ppa(e)	0	0	0	0
EX_prgstrn(e)	0	0	0	0
EX_pro-D(e)	0	0	0	0
EX_pro-L(e)	-1	-4.36931e-10	-1	1.82434e-10
EX_prostgd2(e)	0	0	0	0
EX_prostge1(e)	0	0	0	0
EX_prostge2(e)	0	0	0	0
EX_prostgf2(e)	0	0	0	0
EX_ps_hs(e)	0	0	0	0
EX_ptdca(e)	0	0	0	0
EX_pydam(e)	0	0	0	0
EX_pydx(e)	0	0	0	0
EX_pydxn(e)	0	0	0	0
EX_pyr(e)	0	0	0	0
EX_rbt(e)	0	0	0	0
EX_retfa(e)	0	0	0	0
EX_retinol(e)	0	0	0	0
EX_retinol-9-cis(e)	0	0	0	0
EX_retinol-cis-11(e)	0	0	0	0
EX_retn(e)	0	0	0	0
EX_retnglc(e)	0	0	0	0
EX_retpalm	0	0	0	0
EX_retpalm(e)	0	0	0	0
EX_rib-D(e)	0	0	0	0
EX_ribflv(e)	0	0	0	0
EX_s2l2fn2m2masn(e)	0	0	0	0
EX_s2l2n2m2masn(e)	0	0	0	0
EX_sarcs(e)	0	0	0	0
EX_sel(e)	0	0	0	0
EX_ser-D(e)	0	0	0	0
EX_ser-L(e)	-1	-6.46896e-10	-1	3.7211e-10
EX_sl-L(e)	0	0	0	0
EX_so4(e)	2	-9.0429e-10	1.59266	1.87276e-10
EX_spc_hs(e)	0	0	0	0
EX_sph1p(e)	0	0	0	0
EX_sphs1p(e)	0	0	0	0
EX_srtn(e)	0	0	0	0
EX_strch1(e)	0	0	0	0
EX_strch2(e)	0	0	0	0
EX_strdnc(e)	0	0	0	0
EX_succ(e)	0	0	0	0
EX_sucr(e)	0	0	0	0
EX_tag_hs(e)	0	0	0	0
EX_tagat-D(e)	0	0	0	0
EX_taur(e)	0	0	0	0
EX_taxol(e)	0	0	0	0
EX_tchola(e)	0	0	0	0
EX_tcynt(e)	0	0	0	0
EX_tdchola(e)	0	0	0	0
EX_tethex3(e)	0	0	0	0
EX_tetpent3(e)	0	0	0	0
EX_tetpent6(e)	0	0	0	0
EX_tettet6(e)	0	0	0	0
EX_thf(e)	0	0	0	0
EX_thm(e)	0	0	0	0
EX_thmmp(e)	0	0	0	0
EX_thmtp(e)	0	0	0	0
EX_thr-L(e)	0	1	0	1
EX_thym(e)	0	0	0	0
EX_thymd(e)	0	0	0	0
EX_thyox-L(e)	0	0	0	0
EX_tmndnc(e)	0	0	0	0
EX_tolbutamide(e)	0	0	0	0
EX_tre(e)	0	0	0	0
EX_triodthy(e)	0	0	0	0
EX_triodthysuf(e)	0	0	0	0
EX_trp-L(e)	-1	-3.25042e-11	-1	1.19095e-10
EX_tststerone(e)	0	0	0	0
EX_tststeroneglc(e)	0	0	0	0
EX_tststerones(e)	0	0	0	0
EX_tsul(e)	0	0	0	0
EX_ttdca(e)	0	0	0	0
EX_txa2(e)	0	0	0	0
EX_tymsf(e)	0	0	0	0
EX_tyr-L(e)	-1	-3.08553e-10	-1	-2.3761e-11
EX_udp(e)	0	0	0	0
EX_ump(e)	0	0	0	0
EX_ura(e)	0	0	0	0
EX_urate(e)	0	0	0	0
EX_urea(e)	13.026	12.026	0.752159	0.752159
EX_uri(e)	0	0	0	0
EX_utp(e)	0	0	0	0
EX_vacc(e)	0	0	0	0
EX_val-L(e)	-1	-8.40188e-11	-1	-4.48492e-10
EX_vitd2(e)	0	0	0	0
EX_vitd3(e)	0	0	0	0
EX_whddca(e)	0	0	0	0
EX_whhdca(e)	0	0	0	0
EX_whtststerone(e)	0	0	0	0
EX_whttdca(e)	0	0	0	0
EX_xolest2_hs(e)	0	0	0	0
EX_xolest_hs(e)	0	0	0	0
EX_xoltri24(e)	0	0	0	0
EX_xoltri25(e)	0	0	0	0
EX_xoltri27(e)	0	0	0	0
EX_xyl-D(e)	0	0	0	0
EX_xylt(e)	0	0	0	0
EX_yvite(e)	0	0	0	0
sink_citr(c)	0	0	0	0
sink_crtn(c)	0	0	0	0
sink_pre_prot(er)	0	0	0	0
10FTHF5GLUtl	5.63774	5.63774	15.7479	15.7479
10FTHF5GLUtm	5.63774	5.63774	15.7479	15.7479
10FTHF6GLUtl	4.51019	4.51019	12.5983	12.5983
10FTHF6GLUtm	4.51019	4.51019	12.5983	12.5983
10FTHF7GLUtl	3.75849	3.75849	10.4986	10.4986
10FTHF7GLUtm	3.75849	3.75849	10.4986	10.4986
10FTHFtl	0	5.63774	0	15.7479
10FTHFtm	-22.3636	12.2704	6.89631	34.2747
11DOCRTSLtm	0	0	0	0
11DOCRTSLtr	0	0	0	0
11DOCRTSTRNtm	0	0	0	0
11DOCRTSTRNtr	0	0	0	0
13DAMPPOX	0	0	0	0
1MNCAMti	0	0	0	0
1PPDCRp	1	1	1	1
1a,24,25VITD2Hm	0	0	0	0
1a,24,25VITD3Hm	0	0	0	0
1a,25VITD2Hm	0	0	0	0
1a,25VITD3Hm	0	0	0	0
24,25DHVITD2t	0	0	0	0
24,25DHVITD2tm	0	0	0	0
24,25DHVITD3t	0	0	0	0
24,25DHVITD3tm	0	0	0	0
24,25VITD2Hm	0	0	0	0
24,25VITD3Hm	0	0	0	0
24NPHte	0	0	0	0
25HVITD2t	100000	100000	100000	100000
25HVITD2tin	100000	100000	100000	100000
25HVITD2tin-m	100000	100000	100000	100000
25HVITD2tm	100000	100000	100000	100000
25HVITD3t	100000	100000	100000	100000
25HVITD3tin	100000	100000	100000	100000
25HVITD3tin-m	100000	100000	100000	100000
25HVITD3tm	100000	100000	100000	100000
25VITD2Hm	0	0	0	0
25VITD3Hm	0	0	0	0
2AMACHYD	23.2503	23.2503	20.9971	20.9971
2AMACSULT	0	0	0.407343	0.407343
2AMADPTm	0	1	0	1
2DR1PP	6.37397	-2.99883e-09	0	0
2HBO	-1	1	-1	1
2HBt2	-1	1	-1	1
2HCO3_NAt	100000	200000	100000	200000
2MCITt	0	0	0	0
2OXOADOXm	2	-3.41521e-10	2	1.81095e-10
2OXOADPTm	2	-3.41521e-10	2	1.81095e-10
34DHOXPEGOX	0	0	0	0
34DHOXPEGt	0	0	0	0
34DHPHAMT	0	0	0	0
34DHPHEt	0	0	0	0
34DHPLACOX	100000	100000	100000	100000
34DHPLACOX(NADP)	0	100000	0	100000
34DHXMANDACOX	100000	100000	100000	100000
34DHXMANDACOX(NADP)	0	100000	0	100000
34HPLFM	0	0	0	0
34HPPOR	2	-3.19542e-10	1.79633	6.75149e-12
35CGMPtn	11.2755	11.2755	31.4957	31.4957
3AIBTm	0	0	0	0
3AIBt	0	0	0	0
3AIBtm	0	0	0	0
3DPHBH1	0	0	0	0
3DPHBH2	0	0	0	0
3DSPHR	0	0	0	0
3HAO	1	-1.92331e-10	1	1.19095e-10
3HBCDm	0	0	0	0
3HBCOAHLm	1	-8.40188e-11	1	1.87284e-10
3HCO3_NAt	100000	200000	100000	200000
3HKYNAKGAT	0	0	0	0
3HLYTCL	0	0	0	0
3HPCOAHYD	0	0	0	0
3HPPD	0	0	0	0
3HXKYNDCL	0	0	0	0
3HXKYNOXDA	0	0	0	0
3M4HDXPAC	0	0	0	0
3MLDAt	0	0	0	0
3MOBt2im	100000	100000	100000	100000
3MOPt2im	100000	100000	100000	100000
3MOX4HOXPGALDOX	100000	100000	100000	100000
3MOX4HOXPGALDOX(NADP)	0	100000	0	100000
3MOXTYROX	0	0	0	0
3NTD7l	0	0	0	0
3SALAASPm	0	2	0	2
3SALACBOXL	0	0	0.407343	0.407343
3SALAOX	0	0	0.203672	0.203672
3SALATAi	2	2	2	2
3SALATAim	2	2	2	2
3SPYRSP	2	2	2	2
3SPYRSPm	2	2	2	2
41R1H2MAE12BOOX	0	0	0	0
41R2A1H12BOOX	0	0	0	0
42A12BOOX	0	0	0	0
4ABUTtm	0	0	0	0
4HBZCOAFm	0	0	0	0
4HBZFm	0	0	0	0
4HDEBRISOQUINEte	0	0	0	0
4HGLSDm	0	100000	0	100000
4HOXPACDOX(NADP)	0	0	0	0
4MOPt2im	100000	100000	100000	100000
4MPTNLte	0	0	0	0
4MPTNLtm	0	0	0	0
4MPTNLtr	0	0	0	0
4MTOLBUTAMIDEte	0	0	0	0
4NPHSFte	0	0	0	0
4NPHSULT	0	0	0	0
4NPHte	0	0	0	0
4PYRDX	0	0	0	0
5ADTSTSTERONEGLCte	0	0	0	0
5ADTSTSTERONEGLCtr	0	0	0	0
5ADTSTSTERONESULT	0	0	0	0
5ADTSTSTERONESte	0	0	0	0
5ADTSTSTERONEte	0	0	0	0
5ADTSTSTERONEtr	0	0	0	0
5AOPtm	0	0	0	0
5DHFtl	5.63774	5.63774	15.7479	15.7479
5FTHFt2	0	0	0	0
5HLTDL	0	0	0	0
5HOMEPRAZOLEte	0	0	0	0
5HOXINDACTO2OX	0	0	0	0
5HOXINDACTOX	0	0	0	0
5HOXINDACTOXm	0	0	0	0
5HOXINOXDA	0	0	0	0
5HTRPDOX	0	0	0	0
5HTRPVESSEC	0	0	0	0
5HXKYNDCL	0	0	0	0
5HXKYNOXDA	0	0	0	0
5MTHFt	100000	100000	100000	100000
5MTHFt2	0	100000	0	100000
5THFtl	5.63774	5.63774	15.7479	15.7479
5THFtm	5.63774	5.63774	15.7479	15.7479
6DHFtl	4.51019	4.51019	12.5983	12.5983
6DHFtm	4.51019	4.51019	12.5983	12.5983
6HTSTSTERONEte	0	0	0	0
6HTSTSTERONEtr	0	0	0	0
6THFtl	4.51019	4.51019	12.5983	12.5983
6THFtm	4.51019	4.51019	12.5983	12.5983
7DHCHSTEROLtr	0	0	0	0
7DHFtl	3.75849	3.75849	10.4986	10.4986
7DHFtm	3.75849	3.75849	10.4986	10.4986
7THFtl	3.75849	3.75849	10.4986	10.4986
7THFtm	3.75849	3.75849	10.4986	10.4986
A4GALTc	0	0	0	0
A4GALTg	0	0	0	0
A4GNT1g	0	0	0	0
A4GNT2g	0	0	0	0
AACOAT	18.4591	47.1479	52.1595	100.675
AACTOOR	0	0	5.70381	5.70381
AACTtm	0	0	5.70381	5.70381
AAPSAS	1	1	1	1
AASAD3	1	1	1	1
AASAD3m	1	1	1	1
AATAi	1	-3.39332e-10	1	6.37991e-11
ABO1g	0	0	0	0
ABO2g	0	0	0	0
ABO3g	0	0	0	0
ABO4g	0	0	0	0
ABO5g	0	0	0	0
ABO6g	0	0	0	0
ABO7g	0	0	0	0
ABO8g	0	0	0	0
ABO9g	0	0	0	0
ABTArm	0	0	0	0
ABTD	0	0	0	0
ABTti	0	0	0	0
ABUTD	0	0	0	0
ABUTt2r	100000	200000	100000	200000
ABUTt2rL	0	0	0	0
ABUTt4(2)r	100000	200000	100000	200000
ACACT1	100000	100000	100000	100000
ACACT10m	1	-4.11179e-10	1	-6.65021e-11
ACACT1r	28.6887	100029	48.5155	100049
ACACT1rm	24.1841	47.1479	64.5521	100.675
ACACT1x	0	0	0	0
ACACT4p	0	0	0	0
ACACT5p	0	0	0	0
ACACT6p	0	0	0	0
ACACT7p	0	0	0	0
ACACT8p	0	0	0	0
ACACT9p	0	0	0	0
ACACt2	1	-4.96135e-10	1	-1.47791e-11
ACACt2m	89.0661	104.525	144.362	193.725
ACACtx	0	57.3774	0	96.7017
ACALDt	0	0	0	0
ACALDtm	0	6.37397	0	0
ACALDtr	0	0	0	0
ACALDtx	0	0	0	0
ACCOAC	22.551	22.551	62.9914	62.9914
ACCOACm	28.1887	28.1887	78.7393	78.7393
ACCOAL	0	0	0	0
ACCOALm	0	0	0	0
ACCOAgt	0	0	0	0
ACCOAtn	100000	200000	100000	200000
ACCOAtr	0	0	0	0
ACETONEt2	-12.7249	-3.58433e-10	1	8.69952e-11
ACETONEt2m	-12.7249	-2.244e-09	-16.337	2.85191
ACGAGBSIDEtg	0	0	0	0
ACGAGBSIDEtl	0	0	0	0
ACGALFUCGALACGALFUC12GAL14ACGLCGALGLUSIDEte	0	0	0	0
ACGALFUCGALACGALFUC12GAL14ACGLCGALGLUSIDEtg	0	0	0	0
ACGALFUCGALACGALFUCGALACGLCGAL14ACGLCGALGLUSIDEte	0	0	0	0
ACGALFUCGALACGALFUCGALACGLCGAL14ACGLCGALGLUSIDEtg	0	0	0	0
ACGALK	0	0	0	0
ACGALK2	0	0	0	0
ACGALtlg	0	0	0	0
ACGALtly	0	0	0	0
ACGAM2E	0	11.2755	0	31.4957
ACGAM6PSi	25.3606	25.3606	31.4957	31.4957
ACGAMK	11.2755	11.2755	31.4957	31.4957
ACGAMPM	11.2755	11.2755	31.4957	31.4957
ACGAMtly	3.8881	3.8881	10.8606	10.8606
ACGBGBSIDEtg	0	0	0	0
ACGBGBSIDEtl	0	0	0	0
ACGPID	0	0	0	0
ACGSm	0	0	0	0
ACHEe	17.5026	17.5026	23.6218	23.6218
ACHVESSEC	5.8342	5.8342	7.87393	7.87393
ACHtn	100000	200000	100000	200000
ACITL	56.3774	56.3774	95.3088	95.3088
ACN13ACNGALGBSIDEte	0	0	0	0
ACN13ACNGALGBSIDEtg	0	0	0	0
ACN23ACNGALGBSIDEte	0	0	0	0
ACN23ACNGALGBSIDEtg	0	0	0	0
ACNACNGAL14ACGLCGALGLUSIDEte	0	0	0	0
ACNACNGAL14ACGLCGALGLUSIDEtg	0	0	0	0
ACNACNGALGBSIDEte	0	0	0	0
ACNACNGALGBSIDEtg	0	0	0	0
ACNAM9PL	8.05392	8.05392	22.4969	22.4969
ACNAM9PL2	0	0	0	0
ACNAMPH	8.05392	8.05392	22.4969	22.4969
ACNAMlt	0	1.17148	0	3.27228
ACNAMtn	1.17148	1.17148	3.27228	3.27228
ACNGALACGLCGAL14ACGLCGALGLUSIDEte	0	0	0	0
ACNGALACGLCGAL14ACGLCGALGLUSIDEtg	0	0	0	0
ACNMLr	8.05392	8.05392	22.4969	22.4969
ACOAD10m	1	-4.11179e-10	1	-6.65024e-11
ACOAD1fm	0	0	0	0
ACOAD8m	1	-1.90706e-10	1	-1.61434e-10
ACOAD9m	1	-8.40189e-11	1	1.87283e-10
ACOAHi	25.3606	25.3606	31.4957	31.4957
ACOAO7p	18.7925	18.7925	49.3282	49.3282
ACOATA	0	0	0	0
ACODA	0	0	0	0
ACONT	56.3774	56.3774	157.479	157.479
ACONTm	-5	56.3774	-2.4541	157.479
ACOX22x	0	0	0	0
ACOX2x	0	0	0	0
ACP1(FMN)	22.551	22.551	62.9914	62.9914
ACRNtm	37.5849	37.5849	104.986	104.986
ACS	16.1078	16.1078	44.9939	44.9939
ACS2	0	0	0	0
ACSOMT	0	0	0	0
ACSRTNMT	0	0	0	0
ACSm	14.0944	14.0944	39.3696	39.3696
ACTLMO	6.26416	6.26416	17.4976	17.4976
ACTNMO	0	0	20.1889	2.85191
ACYP	22.551	22.551	62.9914	62.9914
ACt2m	13.2976	19.6716	39.3696	39.3696
ACt2r	-2.56352	25.3606	31.4957	31.4957
ACtg	0	0	0	0
ADA	21.705	21.705	19.6848	19.6848
ADAe	21.705	21.705	19.6848	19.6848
ADCim	12.7249	-2.244e-09	19.1889	2.85191
ADEt	0	0	0	0
ADEtl	0	0	0	0
ADHAPtx	0	0	0	0
ADK1	100000	199977	100000	200000
ADK1m	100000	200000	100000	200000
ADK3	100000	199977	100000	200000
ADK3m	100000	200000	100000	200000
ADKd	0	6.37397	0	0
ADMDC	0	0	0	0
ADNCYC	11.2755	11.2755	31.4957	31.4957
ADNK1	71.677	45.1019	82.9591	82.9591
ADNK1m	0	0	0	0
ADNt	0	100000	0	100000
ADNt4	100000	100000	100000	100000
ADNt5	100000	100000	100000	100000
ADNtl	0	0	0	0
ADNtm	0	0	0	0
ADPGLC	0	0	0	0
ADPMAN	0	0	0	0
ADPRDP	7.51699	7.51699	20.9971	20.9971
ADPRDPm	0	0	0	0
ADPRIBt	0	0	0	0
ADPT	22.551	22.551	41.4796	41.4796
ADPtx	0	0	0	0
ADRNCOAtx	1.94611	1.94611	3.88689	3.88689
ADRNCPT1	1	1	1	1
ADRNCPT2	1	1	1	1
ADRNCRNt	1	1	1	1
ADRNLPVESSEC	0	0	0	0
ADRNt	100000	200000	100000	200000
ADSELK	0	0	0	0
ADSK	22.551	22.551	62.9914	62.9914
ADSL1	31.705	31.705	28.6325	28.6325
ADSL2	0	0	0	0
ADSS	31.705	31.705	28.6325	28.6325
AFLATOXINte	0	0	0	0
AG13T10g	0.102041	0.102041	0.285029	0.285029
AG13T11g	0.102041	0.102041	0.285029	0.285029
AG13T12g	0.102041	0.102041	0.285029	0.285029
AG13T13g	0.102041	0.102041	0.285029	0.285029
AG13T14g	0.102041	0.102041	0.285029	0.285029
AG13T15g	0.102041	0.102041	0.285029	0.285029
AG13T16g	0.460224	0.460224	1.28554	1.28554
AG13T17g	0.460224	0.460224	1.28554	1.28554
AG13T18g	0.460224	0.460224	1.28554	1.28554
AG13T1g	0.490238	0.490238	1.36938	1.36938
AG13T2g	0.490238	0.490238	1.36938	1.36938
AG13T3g	0.490238	0.490238	1.36938	1.36938
AG13T4g	0.102041	0.102041	0.285029	0.285029
AG13T5g	0.102041	0.102041	0.285029	0.285029
AG13T6g	0.102041	0.102041	0.285029	0.285029
AG13T7g	0.102041	0.102041	0.285029	0.285029
AG13T8g	0.102041	0.102041	0.285029	0.285029
AG13T9g	0.102041	0.102041	0.285029	0.285029
AGDC	25.3606	25.3606	31.4957	31.4957
AGLPC	0	0	0	0
AGLPED	0	0	0	0
AGLPET	0	0	0	0
AGLPH	0	0	0	0
AGLPR	0	0	0	0
AGLPT	0	0	0	0
AGMTm	0	0	0	0
AGPAT1	49991.4	49991.4	49987.8	49987.8
AGPRim	0	0	0	0
AGPSx	0	0	0	0
AGPex	0	0	0	0
AGTim	0	0	0	0
AGTix	12.5283	12.5283	15.7479	15.7479
AHANDROSTANGLCte	0	0	0	0
AHANDROSTANGLCtr	0	0	0	0
AHC	49.3847	6.63264	38.4946	18.5269
AHCYStn	0	0	0	0
AHCYStr	-0.468989	42.2831	0	17.9989
AHEXASE2ly	0.77762	0.77762	2.17212	2.17212
AHEXASEly	0.585739	0.585739	1.63614	1.63614
AICART	0	0	0	0
AIRCr	0	0	0	0
AK2LGCHOLt	25.3606	25.3606	31.4957	31.4957
AKGDm	0	0	0	0
AKGMALtm	99999.6	100127	100000	100134
AKGt4_3	0	0	0	0
AKGtp	0	0	0	0
AKR1C1	0	0	0	0
AKR1C41	0	0	0	0
AKR1C42	0	0	0	0
AKR1D	0	0	0	0
AKR1D2	0	0	0	0
ALAASNNaEx	100000	100000	100000	100000
ALACYSNaEx	100000	100000	100000	100000
ALADGLNexR	100000	200000	100000	200000
ALADGLYexR	100000	200000	100000	200000
ALAGLNNaEx	100000	100000	100000	100000
ALAGLNexR	100000	200000	100000	200000
ALAGLYexR	100000	200000	100000	200000
ALAR	23.2503	23.2503	20.9971	20.9971
ALASERNaEx	100000	100000	100000	100000
ALASm	0	0	0	0
ALATA_L	2	23.2503	-3.29546	20.9971
ALATHRNaEx	100000	100000	100000	100000
ALAt2r	100000	200000	100000	200000
ALAt2rL	0	0	0	0
ALAt4	100000	100000	100000	100000
ALAtN1	100000	200000	100000	200000
ALCD1	0	10.9118	-6.99964	30.4797
ALCD21_D	100000	100000	100000	100000
ALCD21_L	100000	100000	100000	99997.3
ALCD22_D	100000	100000	100000	100000
ALCD22_L	100000	100000	100000	100000
ALCD2if	0	0	0	0
ALCD2yf	0	0	0	0
ALDD19x	0	0	0	0
ALDD19x(P)	0	0	0	0
ALDD20x	0	0	0	0
ALDD20xm	0	0	0	0
ALDD21	0	0	0	0
ALDD2x	6.37397	6.37397	0	0
ALDD2xm	6.37397	6.37397	0	0
ALDD2y	6.37397	6.37397	0	0
ALDSTRNte	0	0	0	0
ALDSTRNtm	0	0	0	0
ALKP	0	0	0	0
ALOX12	0	0	0	0
ALOX12R	0	0	0	0
ALOX15	0	0	0	0
ALOX5	0	0	0	0
ALOX52	0	0	0	0
ALR	8.05392	8.05392	42.6859	42.6859
ALR2	100000	100000	99997.3	99997.3
ALR3	100000	100000	100000	99997.3
AM6SAD	1	-2.9643e-10	1	2.27414e-10
AMACR2p	0	0	0	0
AMACR2r	0	0	0	0
AMACRp	0	0	0	0
AMACRr	0	0	0	0
AMANK	8.05392	8.05392	22.4969	22.4969
AMCOXO	1	-2.9643e-10	1	2.27414e-10
AMETr	42.7521	42.2831	17.9989	17.9989
AMETt2m	42.2831	42.2831	17.9989	17.9989
AMETtn	0	0	0	0
AMPDA	31.705	31.705	28.6325	28.6325
AMPTASECG	7.51699	7.51699	20.9971	20.9971
AMPTASECGe	7.51699	7.51699	20.9971	20.9971
AMPtp	0	0	0	0
AMPtr	0	0	0	0
AMY1e	0	0	0	0
AMY2e	0	0	0	0
ANDRSTRNGLCte	0	0	0	0
ANDRSTRNGLCtr	0	0	0	0
ANDRSTRNte	0	0	0	0
ANDRSTRNtr	0	0	0	0
ANTIPYRENEte	0	0	0	0
AOBUTDsm	0	0	5.70381	5.70381
AP4AH1	0	0	0	0
APAT2rm	0	0	0	0
APNNOXte	0	0	0	0
APOC-LYS-BTNP	11.2755	11.2755	31.4957	31.4957
APOC-LYS-BTNPm	14.0944	14.0944	39.3696	39.3696
APOCF	11.2755	11.2755	31.4957	31.4957
APOCFm	14.0944	14.0944	39.3696	39.3696
APPNNte	0	0	0	0
APRGSTRNte	0	0	0	0
APRTO2	0	0	0	0
AQCOBALt	0	0	0	0
ARAB-Lt	0	0	0	0
ARABR	0	0	0	0
ARACHCOAtx	0	0	0	0
ARACHCPT1	0	0	0	0
ARACHCPT2	0	0	0	0
ARACHCRNt	0	0	0	0
ARACHDCOAtx	0	1.4944	0	2.89178
ARACHDt2	100000	200000	100000	200000
ARACHDtr	0	0	0	0
ARACHt	100000	200000	100000	200000
ARGDCm	0	0	0	0
ARGLYSex	1	1	1	1
ARGN	13.026	13.026	0.752159	0.752159
ARGNm	13.026	13.026	0.752159	0.752159
ARGSL	12.026	12.026	2.47314	1.50432
ARGSS	12.026	12.026	2.47314	1.50432
ARGt4	1	1	1	1
ARGtiDF	1	1	1	1
ARGtm	13.026	13.026	0.752159	0.752159
ARSA	2.2551	2.2551	6.29914	6.29914
ARTCOAL1	99982.8	99982.8	99975.7	99975.7
ARTCOAL2	99982.8	99982.8	99975.7	99975.7
ARTCOAL3	99982.8	99982.8	99975.7	99975.7
ARTFR11	100000	100000	100000	100000
ARTFR12	7.51699	7.51699	20.9971	20.9971
ARTFR13	1.68291	1.68291	4.47886	4.47886
ARTFR202	1	1	1	1
ARTFR203	1	1	1	1
ARTFR204	1	1	1	1
ARTFR205	0.651762	0.651762	1	1
ARTFR206	0.587265	0.587265	1	1
ARTFR207	0	0	0	0
ARTFR208	0.587265	0.587265	1.51446	1.51446
ARTFR209	0.398427	0.398427	1	1
ARTFR210	1	1	1	1
ARTFR211	0.398427	0.398427	1.09684	1.09684
ARTFR212	0.383846	0.383846	1	1
ARTFR213	0.37869	0.37869	1.04991	1.04991
ARTFR31	1.54459	1.54459	4.31448	4.31448
ARTFR32	1.28131	1.28131	3.57906	3.57906
ARTFR33	1.28131	1.28131	3.57906	3.57906
ARTFR34	1.09471	1.09471	3.05784	3.05784
ARTFR41	7.51699	7.51699	20.9971	20.9971
ARTFR42	1.28131	1.28131	3.57906	3.57906
ARTFR43	1.28131	1.28131	3.57906	3.57906
ARTFR44	1.09471	1.09471	3.05784	3.05784
ARTFR45	0	0	0	0
ARTFR46	1.28131	1.28131	3.57906	3.57906
ARTFR51	0	0	0	0
ARTFR52	0	0	0	0
ARTFR53	0.637033	0.637033	1	1
ARTFR54	0	0	0	0
ARTFR55	0	0	0	0
ARTFR56	0	0	0	0
ARTFR57	0	0	0	0
ARTFR61	18.7925	18.7925	49.3282	49.3282
ARTPLM1	100000	100004	100000	100007
ARTPLM1m	4.36582	4.36582	7.47886	7.47886
ARTPLM2	3.02472	7.39054	4.83949	12.3184
ARTPLM2m	4.36582	4.36582	7.47886	7.47886
ARTPLM3	3.78654	8.15236	4.92351	12.4024
ARTPLM3m	4.36582	4.36582	7.47886	7.47886
ASAH1	0	0	0	0
ASCBOX	28.1887	28.1887	78.7393	78.7393
ASCBt	100000	200000	100000	200000
ASCBt4	100000	200000	100000	200000
ASNALANaEx	100000	100000	100000	100000
ASNCYSNaEx	100000	100000	100000	100000
ASNGLNNaEx	100000	100000	100000	100000
ASNNm	6.35249	5.35249	16.2911	15.2911
ASNS1	5.35249	5.35249	15.2911	15.2911
ASNSERNaEx	100000	100000	100000	100000
ASNTHRNaEx	100000	100000	100000	100000
ASNt4	100000	100000	100000	100000
ASNtN1	100000	200000	100000	200000
ASNtm	6.35249	5.35249	16.2911	15.2911
ASP1DC	0	0	0	0
ASPCTr	0	0	0	0
ASPDt6	0	0	0	0
ASPDxt	0	0	0	0
ASPGLUm	22.3896	123.442	156.186	275.595
ASPNATm	31.7007	31.7007	39.3696	39.3696
ASPTA	12.6647	131.717	157.81	275.595
ASPTAm	100.052	131.717	118.817	275.595
ASPt6	1	-2.87076e-10	1	4.85135e-10
ATP1ter	0	0	0	0
ATP2ter	0	0	0	0
ATPH1e	0	0	0	0
ATPH2e	0	0	0	0
ATPS4m	227.093	52.3137	167.535	78.9429
ATPasel	0.77762	0.77762	2.17212	2.17212
ATPtm	100000	100000	100000	100000
ATPtn	67.903	67.903	79.424	79.424
ATPtx	0	0	0	0
AVITE1t	0	0	0	0
AVITE2t	0	0	0	0
A_MANASE	0	0	0	0
A_MANASEly	0.77762	0.77762	2.17212	2.17212
Asn-X-Ser/Thrtr	0	0.77762	0	2.17212
B3GALT3g	0	0	0	0
B3GALT41g	0	0	0	0
B3GALT42g	0	0	0	0
B3GALT43g	0	0	0	0
B3GALT44g	0	0	0	0
B3GALT5g	0	0	0	0
B3GALTg	0	0	0	0
B3GNT11g	0	0	0	0
B3GNT12g	0	0	0	0
B3GNT310g	0	0	0	0
B3GNT311g	0	0	0	0
B3GNT312g	0	0	0	0
B3GNT313g	0	0	0	0
B3GNT314g	0	0	0	0
B3GNT315g	0	0	0	0
B3GNT31g	0	0	0	0
B3GNT32g	0	0	0	0
B3GNT33g	0	0	0	0
B3GNT34g	0	0	0	0
B3GNT35g	0	0	0	0
B3GNT36g	0	0	0	0
B3GNT37g	0	0	0	0
B3GNT38g	7.51699	7.51699	20.9971	20.9971
B3GNT39g	0	0	0	0
B3GNT51g	0	0	0	0
BAAT1x	0	0	0	0
BAAT2x	0	0	0	0
BAAT3x	0	0	0	0
BAAT4x	0	0	0	0
BAAT5x	0	0	0	0
BACCL	11.2755	11.2755	31.4957	31.4957
BACCLm	14.0944	14.0944	39.3696	39.3696
BALAVECSEC	0	0	0	0
BALAtmr	0	0	0	0
BAMPPALDOX	0	0	0	0
BAMPPALDOXm	0	0	0	0
BBHOX	0	0	0	0
BCDO	0	0	0	0
BDG2HCGHD	0	0	0	0
BDHm	1	-3.42125e-10	1	3.5023e-11
BDMT_L	0.77762	0.77762	2.17212	2.17212
BDMT_U	0.77762	0.77762	2.17212	2.17212
BETALDHx	0	0	0	0
BETALDHxm	14.2507	-1.87577e-09	5.99964	-1.42591e-10
BHBt	1	-3.42124e-10	1	3.5023e-11
BHBtm	1	-3.42124e-10	1	3.5023e-11
BHMT	14.2507	-1.87577e-09	5.99964	-1.42592e-10
BILDGLCURt	22.551	22.551	62.9914	62.9914
BILDGLCURte	22.551	22.551	62.9914	62.9914
BILDGLCURtr	0	0	0	0
BILGLCURt	22.551	22.551	62.9914	62.9914
BILGLCURte	22.551	22.551	62.9914	62.9914
BILGLCURtr	0	0	0	0
BILIRED	0	0	0	0
BILIRUBt2	0	0	0	0
BILIRUBtr	0	0	0	0
BIOCYTtn	11.2755	11.2755	31.4957	31.4957
BMTer_L	0	0	0	0
BMTer_U	0	0	0	0
BPNT	7.51699	7.51699	20.9971	20.9971
BPNT2	22.551	22.551	62.9914	62.9914
BTND1	11.2755	11.2755	31.4957	31.4957
BTND1n	11.2755	11.2755	31.4957	31.4957
BTNDe	0	0	0	0
BTNDm	14.0944	14.0944	39.3696	39.3696
BTNPL	11.2755	11.2755	31.4957	31.4957
BTNPLm	14.0944	14.0944	39.3696	39.3696
BTNt2	0	100000	0	100000
BTNt2m	0	0	0	0
BTNt3i	22.551	22.551	62.9914	62.9914
BTNt4i	100000	100000	100000	100000
BTNtn	0	11.2755	0	31.4957
BUP2	0	0	0	0
BUTt2m	0	0	0	0
BUTt2r	0	0	0	0
BVITEt	0	0	0	0
BZt	0	0	0	0
BZtr	0	0	0	0
B_MANNASEly	0.77762	0.77762	2.17212	2.17212
C110CPT2m	100000	100000	100000	100000
C14STRr	0	0	0	0
C160CPT1	4.36582	4.36582	7.47886	7.47886
C160CPT2	4.36582	4.36582	7.47886	7.47886
C160CRNt	4.36582	4.36582	7.47886	7.47886
C161CPT1	3.01556	3.01556	6.20406	6.20406
C161CPT12	3.70265	3.70265	6.91085	6.91085
C161CPT2	3.01556	3.01556	6.20406	6.20406
C161CPT22	3.70265	3.70265	6.91085	6.91085
C161CRN2t	3.70265	3.70265	6.91085	6.91085
C161CRNt	3.01556	3.01556	6.20406	6.20406
C180CPT1	3.36218	3.36218	6.5778	6.5778
C180CPT2	3.36218	3.36218	6.5778	6.5778
C180CRNt	3.36218	3.36218	6.5778	6.5778
C181CPT1	2.50008	2.50008	5.57099	5.57099
C181CPT2	2.50008	2.50008	5.57099	5.57099
C181CRNt	2.50008	2.50008	5.57099	5.57099
C204CPT1	1	1	1	1
C204CPT2	1	1	1	1
C204CRNt	1	1	1	1
C226COAtx	0	1.05102	0	2
C226CPT1	1.05102	1.05102	2	2
C226CPT2	1.05102	1.05102	2	2
C226CRNt	1.05102	1.05102	2	2
C2M26DCOAHLm	0	0	0	0
C2M26DCOAHLx	0	0	0	0
C3STDH1Pr	0	0	0	0
C3STDH1r	0	0	0	0
C3STKR2r	0	0	0	0
C4STMO1r	0	0	0	0
C4STMO2Pr	0	0	0	0
C4STMO2r	0	0	0	0
CAATPS	22.551	22.551	62.9914	62.9914
CAMPt	0	0	0	0
CAROtr	0	0	0	0
CARVEOLte	0	0	0	0
CAT2p	0	0	0	0
CATm	42.2831	42.2831	118.109	118.109
CATp	42.2831	42.2831	118.109	118.109
CAt7r	100000	200000	100000	200000
CBL2OR	0	0	0	0
CBL2tm	0	0	0	0
CBLATm	0	0	0	0
CBPPer	0	0	0	0
CBPS	0	0	0	0
CBPSam	12.026	12.026	1.72099	0.752159
CBPter	0	0	0	0
CBR1	0	0	0	0
CBR2	0	0	0	0
CCA_D3t	0	0	0	0
CCA_D3tm	0	0	0	0
CDIPTr	7.51699	7.51699	20.9971	20.9971
CDPDAGtm	0	3.63725	0	5.99964
CDS	7.51699	7.51699	20.9971	20.9971
CDSm	3.63725	3.63725	5.99964	5.99964
CEPTC	11.2755	11.2755	31.4957	31.4957
CEPTE	11.2755	11.2755	31.4957	31.4957
CERK	0	0	0	0
CERT1gt	0	11.2755	0	31.4957
CERT1rt	7.51699	7.51699	20.9971	20.9971
CERT2gt	0	0	0	0
CERT2rt	0	7.51699	0	20.9971
CGLYt3(2)	7.51699	7.51699	20.9971	20.9971
CGMPt	0	0	0	0
CH25H	0	0	0	0
CHAT	100000	200000	100000	200000
CHATn	100000	200000	100000	200000
CHLP	22.551	22.551	62.9914	62.9914
CHLPCTD	11.2755	11.2755	31.4957	31.4957
CHLtm	14.2507	3.63725	5.99964	5.99964
CHOLATEt	22.551	100023	62.9914	100063
CHOLATEt2	100000	100000	100000	100000
CHOLATEt3	22.551	22.551	62.9914	62.9914
CHOLD2m	14.2507	-1.87577e-09	5.99964	-1.42591e-10
CHOLK	22.551	22.551	62.9914	62.9914
CHOLPtg	0	11.2755	0	31.4957
CHOLPtl	0	0	0	0
CHOLt4	100000	200000	100000	200000
CHOLtg	11.2755	11.2755	31.4957	31.4957
CHOLtn	100000	200000	100000	200000
CHOLtr	11.2755	11.2755	31.4957	31.4957
CHOLtu	100000	200000	100000	200000
CHSTEROLSULT	7.51699	7.51699	20.9971	20.9971
CHSTEROLt	0	0	0	0
CHSTEROLt1	0	0	0	0
CHSTEROLt2	0	0	0	0
CHSTEROLt3	0	0	0	0
CHSTEROLtg	0	0	0	0
CHTNASE	0	0	0	0
CHTNASEe	0	0	0	0
CITL	37.658	37.658	44.9939	44.9939
CITMCOAHm	0	0	0	0
CITMCOALm	0	0	0	0
CITRtm	100000	200000	99999.8	199999
CITt4_2	100000	200000	99994.3	199994
CITt4_4	100000	200000	99994.3	199994
CITtam	-5	87.9275	-5.66886	169.89
CITtbm	43.1887	43.1887	91.1509	91.1509
CK	100000	100000	100000	100000
CKc	0	100000	1.96883	100000
CLFORtex	7.62534	7.62534	0	0
CLFORtex2	15.2507	15.2507	0	0
CLHCO3tex2	100000	100000	100000	100000
CLHCOtex	100000	100000	100000	100000
CLI2tex	100000	100000	100000	100000
CLOHtex2	100000	100000	100000	100000
CLOXAtex2	100000	100000	100000	100000
CLPNDCOAtx	2.75012	2.75012	7.68188	7.68188
CLPNDCPT1	0	0	0	0
CLPNDCPT2	0	0	0	0
CLPNDCRNt	0	0	0	0
CLPNDt	0	0	0	0
CLS_hs	0	0	0	0
CMPACNAtg	1.17148	1.17148	3.27228	3.27228
CMPACNAtn	1.17148	1.17148	3.27228	3.27228
CMPSAS	1.17148	1.17148	3.27228	3.27228
CMPSASn	1.17148	1.17148	3.27228	3.27228
CO2t	0	54.7263	0	35.4028
CO2ter	0	0	0	0
CO2tg	0	0	0	0
CO2tm	12.1511	63.8774	131.485	163.684
CO2tn	0	0	0	0
CO2tp	0	0	0	0
COAtg	0	0	0	0
COAtl	0	0	0	0
COAtm	57.3774	66.607	96.1088	122.189
COAtn	100000	200000	100000	200000
COAtp	0	57.3774	0	96.7017
COAtr	0	0	0	0
COKECBESr	0	0	0	0
COQ3m	0	0	0	0
COQ5m	0	0	0	0
COQ6m	0	0	0	0
COQ7m	0	0	0	0
CORE2GTg	0.490238	0.490238	1.36938	1.36938
CORE3GTg	0.460224	0.460224	1.28554	1.28554
CORE4GTg	0.460224	0.460224	1.28554	1.28554
CORE5GTg	0	0	0	0
CORE6GTg	3.11048	3.11048	8.68847	8.68847
CORE7GTg	0	0	0	0
CORE8GTg	0	0	0	0
COUCOAFm	0	0	0	0
COUMARINte	0	0	0	0
COt	0	0	0	0
CPCTDTX	0	0	0	0
CPPPGO	0	0	0	0
CREATt4(2)r	0	0	0	0
CREATtmdiffir	100000	100000	100000	100000
CRMPte	0	0	0	0
CRNCAR3tp	0	0	0	0
CRNCARtp	57.3774	57.3774	96.7017	96.7017
CRNt	100000	200000	100000	200000
CRNtHa	100000	100000	100000	100000
CRNtim	40.5849	38.0582	107.986	105.736
CRNtuIR	100000	100000	100000	100000
CRNtuNa	100000	100000	100000	100000
CRNtx	0	0	0	0
CRTNsyn	0	0	1.96883	-8.15614e-11
CRTSLt	0	0	0	0
CRTSLtm	0	0	0	0
CRTSLtr	0	0	0	0
CRTSTRNt	0	0	0	0
CRTSTRNtm	0	0	0	0
CRTSTRNtr	0	0	0	0
CRVNCtr	100000	200000	100000	200000
CSAPASEly	0	0	0	0
CSBPASEly	0	0	0	0
CSCPASEly	0	0	0	0
CSDPASEly	0	0	0	0
CSEPASEly	0	0	0	0
CSNAT	100000	100000	100000	100000
CSNAT2m	0	0	0	0
CSNAT2x	0	0	0	0
CSNAT3x	0	0	0	0
CSNATer	0	0	0	0
CSNATm	37.5849	37.5849	104.986	104.986
CSNATp	57.3774	57.3774	96.7017	96.7017
CSNATr	36.9183	100037	104.319	100104
CSND	0	0	0	0
CSNt	0	0	0	0
CSPG_At	0	0	0	0
CSPG_Atly	0	0	0	0
CSPG_Bt	0	0	0	0
CSPG_Btly	0	0	0	0
CSPG_Ct	0	0	0	0
CSPG_Ctly	0	0	0	0
CSPG_Dt	0	0	0	0
CSPG_Dtly	0	0	0	0
CSPG_Et	0	0	0	0
CSPG_Etly	0	0	0	0
CSm	72.9275	72.9275	99.3569	96.1422
CTPS1	14.4625	14.4625	31.4957	31.4957
CTPS2	9.97498	9.97498	20.9971	20.9971
CTPtn	1.17148	1.17148	3.27228	3.27228
CYANSTm	0	0	0	0
CYANt	0	0	0	0
CYANtm	0	0	0	0
CYOOm2	67.1267	28.1887	46.1527	46.1527
CYOOm3	0	0	0	0
CYOR-u10m	132.253	26.751	90.3055	60.3773
CYSALANaEx	100000	100000	100000	100000
CYSAMO	0	0	0.407343	0.407343
CYSASNNaEx	100000	100000	100000	100000
CYSGLNNaEx	100000	100000	100000	100000
CYSGLTH	0	0	0	0
CYSGLUexR	100000	200000	100000	200000
CYSGLYex	100000	100000	100000	100000
CYSGLYexR	100000	200000	100000	200000
CYSLYSL	0	0	0	0
CYSO	2	-9.00762e-10	2	0.407343
CYSSERNaEx	100000	100000	100000	100000
CYSTA	0	0	0	0
CYSTAm	0	0	0	0
CYSTGL	1	-9.00762e-10	1	6.17306e-12
CYSTGLUex	0	0	0	0
CYSTHRNaEx	100000	100000	100000	100000
CYSTS	1	-9.00762e-10	1	6.17306e-12
CYSTSERex	0	0	0	0
CYSt4	100000	100000	100000	100000
CYStec	100000	200000	100000	200000
CYTD	11.2755	11.2755	31.4957	31.4957
CYTDK1	22.551	22.551	62.9914	62.9914
CYTDK2m	3.63725	3.63725	5.99964	5.99964
CYTDn	7.51699	7.51699	20.9971	20.9971
CYTDt	0	100000	0	100000
CYTDt4	100000	100000	100000	100000
CYTDt5	100000	100000	100000	100000
CYTDtl	0	0	0	0
CYTDtm	3.63725	3.63725	5.99964	5.99964
CYTDtn	7.51699	7.51699	20.9971	20.9971
CYTK1	100000	200000	100000	200000
CYTK10	100000	200000	100000	200000
CYTK10n	100000	200000	100000	200000
CYTK11	100000	200000	100000	200000
CYTK11n	100000	200000	100000	200000
CYTK12	100000	200000	100000	200000
CYTK12n	100000	200000	100000	200000
CYTK13	100000	200000	100000	200000
CYTK13n	100000	200000	100000	200000
CYTK14	100000	200000	100000	200000
CYTK14n	100000	200000	100000	200000
CYTK1m	3.63725	3.63725	5.99964	5.99964
CYTK1n	100000	200000	100000	200000
CYTK2	100000	200000	100000	200000
CYTK2n	100000	200000	100000	200000
CYTK3	100000	200000	100000	200000
CYTK3n	100000	200000	100000	200000
CYTK4	100000	200000	100000	200000
CYTK4n	100000	200000	100000	200000
CYTK5	100000	200000	100000	200000
CYTK5n	100000	200000	100000	200000
CYTK6	100000	200000	100000	200000
CYTK6n	100000	200000	100000	200000
CYTK7	100000	200000	100000	200000
CYTK7n	100000	200000	100000	200000
CYTK8	100000	200000	100000	200000
CYTK8n	100000	200000	100000	200000
CYTK9	100000	200000	100000	200000
CYTK9n	100000	200000	100000	200000
CytOxe-	112.755	112.755	184.611	184.611
D-3AIBt	0	0	0	0
D-LACt2	0	0	-8.65605	2.26358e-10
D-LACtm	0	0	0	0
D3AIBTm	0	0	0	0
DADA	21.705	21.705	19.6848	19.6848
DADAe	21.705	21.705	19.6848	19.6848
DADNK	22.551	22.551	62.9914	62.9914
DADNt4	0	21.705	0	19.6848
DAGK_hs	22.551	50025.2	62.9914	50082.3
DAGKn_hs	7.51699	7.51699	20.9971	20.9971
DAG_HSter	0	0	0	0
DAGt	99982.8	199966	99975.7	199951
DALAOXx	23.2503	23.2503	20.9971	20.9971
DALAt2r	100000	200000	100000	200000
DALAt2rL	0	0	0	0
DALAxt	23.2503	23.2503	20.9971	20.9971
DARGOp	0	0	0	0
DASCBH	0	0	0	0
DASCBR	8.67345	8.67345	24.2275	24.2275
DASPO1p	0	0	0	0
DATPtn	0	0	0	0
DCIm	0	0	0	0
DCK1m	0	0	0	0
DCK1n	100000	200000	100000	200000
DCK2n	100000	200000	100000	200000
DCMPDA	6.37397	28.9249	0	62.9914
DCSPTN1COAtx	0	1	0	1
DCSPTN1CPT1	1	1	1	1
DCSPTN1CPT2	1	1	1	1
DCSPTN1CRNt	1	1	1	1
DCSPTN1t	0	0	0	0
DCT	0	0	0	0
DCTPtn	14.4625	14.4625	31.4957	31.4957
DCYTD	22.551	22.551	62.9914	62.9914
DCYTDn	14.4625	14.4625	31.4957	31.4957
DCYTt	0	0	0	0
DDPGAm	0	0	0	0
DEBRISOQUINEt	0	0	0	0
DECDPtm	0	0	0	0
DEDOLP1_L	0	0	0	0
DEDOLP1_U	0	0	0	0
DEDOLP2_L	0	0	0	0
DEDOLP2_U	0	0	0	0
DEDOLR_L	0	0	0	0
DEDOLR_U	0	0	0	0
DESAT16_2	7.51699	7.51699	20.9971	20.9971
DESAT18_10	1	1	1	1
DESAT18_3	2.55318	2.55318	6.13198	6.13198
DESAT18_4	2.55318	2.55318	6.13198	6.13198
DESAT18_5	2.55318	2.55318	6.13198	6.13198
DESAT18_6	2.01755	2.01755	4.84555	4.84555
DESAT18_7	2.01755	2.01755	4.84555	4.84555
DESAT18_8	2.01755	2.01755	4.84555	4.84555
DESAT18_9	1	1	1	1
DESAT20_1	1	1	1	1
DESAT20_2	1	1	1	1
DESAT22_1p	1	1	1	1
DESAT22_2p	2.75012	2.75012	7.68188	7.68188
DESAT24_1	0	0	0	0
DGAT	99982.8	99982.8	99975.7	99975.7
DGCHOLte	0	0	0	0
DGCHOLtx	0	0	0	0
DGK1	0	6.37397	0	0
DGK2m	0	0	0	0
DGNSKm	0	0	0	0
DGSNt	0	0	0	0
DGSNtm	0	0	0	0
DGTPtn	0	0	0	0
DGULND	0	0	0	0
DHAAt1r	0	0	0	0
DHAPA	0	0	0	0
DHAPAx	0	0	0	0
DHCHOLESTANATEtm	0	0	0	0
DHCR241r	0	0	0	0
DHCR242r	0	0	0	0
DHCR243r	0	0	0	0
DHCR71r	0	0	0	0
DHCR72r	0	0	0	0
DHCRD1	0	0	0	0
DHCRD2	0	0	0	0
DHDPBMTm	0	0	0	0
DHEASULT	7.51699	7.51699	20.9971	20.9971
DHEASt	0	0	0	0
DHEAStr	0	0	0	0
DHEAtr	0	0	0	0
DHFR	0	0	0	0
DHFtl	0	5.63774	0	15.7479
DHFtm	4.51019	4.51019	12.5983	12.5983
DHORD9	0	0	0	0
DHORTS	0	0	0	0
DHPM1	0	0	0	0
DHPM2	0	0	0	0
DHPR	1	1	1	1
DHPR2	1	1	1	1
DIDPtn	100000	200000	100000	200000
DIGALSGALSIDEte	0	0	0	0
DIGALSGALSIDEtg	0	0	0	0
DIGALSIDEtg	0	7.51699	0	20.9971
DIGALSIDEtl	7.51699	7.51699	20.9971	20.9971
DINt	21.705	21.705	19.6848	19.6848
DITPtn	100000	200000	100000	200000
DKMPPD	0	0	0	0
DLNLCGCPT1	1	1	1	1
DLNLCGCPT2	1	1	1	1
DLNLCGCRNt	1	1	1	1
DLNLCGt	0	0	0	0
DMANTIPYRINEte	0	0	0	0
DMATT	0	0	0	0
DMATTx	0	0	0	0
DMGDHm	14.2507	-1.87577e-09	5.99964	-1.42591e-10
DMGtm	14.2507	-1.87577e-09	5.99964	-1.42592e-10
DMHPTCRNCPT1	0	0	0	0
DMHPTCRNCPT2	0	0	0	0
DMHPTCRNt	0	0	0	0
DMHPTCRNte	0	0	0	0
DMNONCOACRNCPT1	0	0	0	0
DMNONCRNCPT2	0	100000	0	100000
DMNONCRNt	0	0	0	0
DNADDP	11.2755	11.2755	31.4957	31.4957
DNADtn	0	67.903	0	79.424
DNAMTSEn	0	0	0	0
DNAMTn	0	0	0	0
DNDPt10m	100000	100000	100000	100000
DNDPt11m	100000	100000	100000	100000
DNDPt12m	0	0	0	0
DNDPt13m	0	0	0	0
DNDPt14m	100000	100000	100000	100000
DNDPt15m	100000	100000	100000	100000
DNDPt16m	100000	100000	100000	100000
DNDPt17m	100000	100000	100000	100000
DNDPt18m	0	0	0	0
DNDPt19m	0	0	0	0
DNDPt1m	0	0	0	0
DNDPt20m	0	0	0	0
DNDPt21m	0	0	0	0
DNDPt22m	100000	100000	100000	100000
DNDPt23m	100000	100000	100000	100000
DNDPt24m	100000	100000	100000	100000
DNDPt25m	100000	100000	100000	100000
DNDPt26m	100000	100000	100000	100000
DNDPt27m	100000	100000	100000	100000
DNDPt28m	100000	100000	100000	100000
DNDPt29m	100000	100000	100000	100000
DNDPt2m	0	0	0	0
DNDPt30m	0	0	0	0
DNDPt31m	0	0	0	0
DNDPt32m	0	0	0	0
DNDPt33m	100000	100000	100000	100000
DNDPt34m	100000	100000	100000	100000
DNDPt35m	100000	100000	100000	100000
DNDPt36m	100000	100000	100000	100000
DNDPt37m	100000	100000	100000	100000
DNDPt38m	100000	100000	100000	100000
DNDPt39m	100000	100000	100000	100000
DNDPt3m	100000	100000	100000	100000
DNDPt40m	100000	100000	100000	100000
DNDPt41m	100000	100000	100000	100000
DNDPt42m	0	0	0	0
DNDPt43m	0	0	0	0
DNDPt44m	0	0	0	0
DNDPt45m	0	0	0	0
DNDPt46m	100000	100000	100000	100000
DNDPt47m	100000	100000	100000	100000
DNDPt48m	100000	100000	100000	100000
DNDPt49m	100000	100000	100000	100000
DNDPt4m	100000	100000	100000	100000
DNDPt50m	100000	100000	100000	100000
DNDPt51m	100000	100000	100000	100000
DNDPt52m	100000	100000	100000	100000
DNDPt53m	100000	100000	100000	100000
DNDPt54m	100000	100000	100000	100000
DNDPt55m	0	0	0	0
DNDPt56m	0	0	0	0
DNDPt57m	0	0	0	0
DNDPt58m	0	0	0	0
DNDPt59m	100000	100000	100000	100000
DNDPt5m	100000	100000	100000	100000
DNDPt60m	100000	100000	100000	100000
DNDPt61m	100000	100000	100000	100000
DNDPt62m	100000	100000	100000	100000
DNDPt63m	100000	100000	100000	100000
DNDPt6m	100000	100000	100000	100000
DNDPt7m	100000	100000	100000	100000
DNDPt8m	100000	100000	100000	100000
DNDPt9m	100000	100000	100000	100000
DOGULND1	0	0	0	0
DOGULND2	0	0	0	0
DOGULNO1	0	0	0	0
DOGULNO2	0	0	0	0
DOLASNT_Ler	0.77762	0.77762	2.17212	2.17212
DOLASNT_Uer	0.77762	0.77762	2.17212	2.17212
DOLDPP_Ler	0.77762	0.77762	2.17212	2.17212
DOLDPP_Uer	0.77762	0.77762	2.17212	2.17212
DOLGLCP_Lter	11.2755	11.2755	31.4957	31.4957
DOLGLCP_Uter	11.2755	11.2755	31.4957	31.4957
DOLGPP_Ler	11.2755	11.2755	31.4957	31.4957
DOLGPP_Uer	11.2755	11.2755	31.4957	31.4957
DOLICHOL_Lter	7.51699	7.51699	20.9971	20.9971
DOLICHOL_Uter	7.51699	7.51699	20.9971	20.9971
DOLK_L	7.51699	7.51699	20.9971	20.9971
DOLK_U	7.51699	7.51699	20.9971	20.9971
DOLMANP_Lter	3.11048	3.11048	8.68847	8.68847
DOLMANP_Uter	3.11048	3.11048	8.68847	8.68847
DOLPGT1_Ler	0.77762	0.77762	2.17212	2.17212
DOLPGT1_Uer	0.77762	0.77762	2.17212	2.17212
DOLPGT2_Ler	0.77762	0.77762	2.17212	2.17212
DOLPGT2_Uer	0.77762	0.77762	2.17212	2.17212
DOLPGT3_Ler	0.77762	0.77762	2.17212	2.17212
DOLPGT3_Uer	0.77762	0.77762	2.17212	2.17212
DOLPH_Ler	7.51699	7.51699	20.9971	20.9971
DOLPH_Uer	7.51699	7.51699	20.9971	20.9971
DOLPMT1_Ler	0.77762	0.77762	2.17212	2.17212
DOLPMT1_Uer	0.77762	0.77762	2.17212	2.17212
DOLPMT2_Ler	0.77762	0.77762	2.17212	2.17212
DOLPMT2_Uer	0.77762	0.77762	2.17212	2.17212
DOLPMT3_Ler	0.77762	0.77762	2.17212	2.17212
DOLPMT3_Uer	0.77762	0.77762	2.17212	2.17212
DOLPMT4_Ler	0.77762	0.77762	2.17212	2.17212
DOLPMT4_Uer	0.77762	0.77762	2.17212	2.17212
DOLPMT_L	3.11048	3.11048	8.68847	8.68847
DOLPMT_U	3.11048	3.11048	8.68847	8.68847
DOLP_Lter	11.2755	11.2755	31.4957	31.4957
DOLP_Uter	11.2755	11.2755	31.4957	31.4957
DOPABMO	0	0	0	0
DOPACHRMISO	0	0	0	0
DOPAMT	0	0	0	0
DOPAQNISO1	0	0	0	0
DOPASFt	0	0	0	0
DOPASULT	0	0	0	0
DOPAVESSEC	11.2755	11.2755	31.4957	31.4957
DOPAt4(2)r	100000	200000	100000	200000
DOPAtu	100000	200000	100000	200000
DORNOp	0	0	0	0
DPCOAK	0	0	0	0
DPCOAPP	11.2755	11.2755	31.4957	31.4957
DPCOAtl	0	0	0	0
DPGM	22.551	22.551	62.9914	62.9914
DPGase	22.551	22.551	62.9914	62.9914
DPHMBDCm	0	0	0	0
DPMVDx	0	0	0	0
DPPS	0	0	0	0
DPROOp	0	0	0	0
DRBK	6.37397	-2.99883e-09	0	0
DRIBt	0	0	0	0
DRPA	6.37397	-2.99883e-09	0	0
DSAT	0	0	0	0
DTDPtn	100000	200000	100000	200000
DTMPK	0	0	0	0
DTTPtn	100000	200000	100000	200000
DUDPtn	6.37397	6.37397	0	0
DUMPtn	0	6.37397	0	0
DURAD	0	0	0	0
DURAD2	0	0	0	0
DURIK1	22.551	22.551	62.9914	62.9914
DURIK1m	28.1887	28.1887	78.7393	78.7393
DURIPP	6.37397	6.37397	0	0
DURIt	0	0	0	0
DURItn	0	14.4625	0	31.4957
DUTPDPm	14.0944	14.0944	39.3696	39.3696
DUTPDPn	6.37397	6.37397	0	0
EAFLATOXINte	0	0	0	0
EBASTINEOHte	0	0	0	0
EBASTINEOHtr	0	0	0	0
EBASTINEte	0	0	0	0
EBASTINEtr	0	0	0	0
EBP1r	0	0	0	0
EBP2r	0	0	0	0
ECGISOr	0	0	0	0
ECOAH12m	1	-8.40189e-11	1	1.87284e-10
ECOAH1m	-2	-3.41521e-10	-2	9.58362e-11
ECOAH1x	0	0	0	0
ECOAH9m	1	-4.11179e-10	1	-6.65021e-11
EGMESTr	0	0	0	0
EHGLAT	0	0	0	0
EHGLAT2m	0	0	0	0
EHGLATm	0	0	0	0
EICOSTETCPT1	1	1	1	1
EICOSTETCPT2	1	1	1	1
EICOSTETCRNt	1	1	1	1
EICOSTETt	0	0	0	0
ELAIDCPT1	2.50008	2.50008	5.57099	5.57099
ELAIDCPT2	2.50008	2.50008	5.57099	5.57099
ELAIDCRNt	2.50008	2.50008	5.57099	5.57099
ELAIDt	0	0	0	0
ENGASE	0	0	0	0
ENGASE2	0	0	0	0
ENGASE2ly	0.77762	0.77762	2.17212	2.17212
ENGASE3ly	0.102041	0.102041	0.285029	0.285029
ENGASEly	0.585739	0.585739	1.63614	1.63614
ENMAN1g	0	0	0	0
ENMAN2g	0	0	0	0
ENMAN3g	0	0	0	0
ENMAN4g	0	0	0	0
ENMAN5g	0	0	0	0
ENMAN6g	0	0	0	0
ENO	-15	23.3396	-12.4117	22.4969
EPCTX	0	0	0	0
ESTRADIOLGLCt	22.551	22.551	62.9914	62.9914
ESTRADIOLGLCt2	22.551	22.551	62.9914	62.9914
ESTRADIOLGLCtr	0	0	0	0
ESTRADIOLt	0	0	0	0
ESTRADIOLtr	100000	100000	100000	100000
ESTRIOLGLCte	0	0	0	0
ESTRIOLGLCtr	0	0	0	0
ESTRIOLtr	0	0	0	0
ESTRONEGLCt	0	0	0	0
ESTRONEGLCtr	0	0	0	0
ESTRONESt	0	100000	0	100000
ESTRONESt2	100000	100000	100000	100000
ESTRONEtr	0	100000	0	100000
ESTSULT	7.51699	7.51699	20.9971	20.9971
ETF	105.337	56.3774	90.3055	90.3055
ETFQO	105.337	56.3774	90.3055	90.3055
ETHAK	22.551	22.551	62.9914	62.9914
ETHP	22.551	22.551	62.9914	62.9914
ETOHMO	0	0	0	0
ETOHt	0	0	0	0
ETOHtx	0	0	0	0
F1Atg	3.11048	3.11048	8.68847	8.68847
F1PGT	0.585739	0.585739	1.63614	1.63614
F6Tg	0.585739	0.585739	1.63614	1.63614
FA120ACPH	0	0	0	0
FA140ACPH	0	0	0	0
FA141ACPH	0	0	0	0
FA160ACPH	0	0	0	0
FA161ACPH	0	0	0	0
FA180ACPH	0	0	0	0
FA181ACPH	0	0	0	0
FA1821ACPH	0	0	0	0
FA1822ACPH	0	0	0	0
FA182ACPH	0	0	0	0
FACOAL140i	0	0	0	0
FACOAL150	0	0	0	0
FACOAL160i	2.35849	1.35849	4.79466	3.79466
FACOAL161	0	0	0	0
FACOAL170	0	0	0	0
FACOAL180i	0	0	0	0
FACOAL1812	0	0	0	0
FACOAL1813	0	0	0	0
FACOAL181i	0	0	0	0
FACOAL1821	1	-5.3537e-11	1	3.9203e-11
FACOAL1822	0	0	0	0
FACOAL1831	0	0	0	0
FACOAL1832	1	-8.80602e-11	1	-1.5796e-11
FACOAL184	0	0	0	0
FACOAL191	11.2755	11.2755	31.4957	31.4957
FACOAL200	0	0	0	0
FACOAL203	0	0	0	0
FACOAL204	0	100000	0	100000
FACOAL2042	0	0	0	0
FACOAL204i	100000	100000	100000	100000
FACOAL205	0	0	0	0
FACOAL206	0	0	0	0
FACOAL224	0	0	0	0
FACOAL2251	0	0	0	0
FACOAL2252	0	0	0	0
FACOAL226	0	100000	0	100000
FACOAL226i	100000	100000	100000	100000
FACOAL240	0	0	0	0
FACOAL241	0	0	0	0
FACOAL244_1	0	0	0	0
FACOAL245_1	0	0	0	0
FACOAL245_2	0	0	0	0
FACOAL246_1	0	0	0	0
FACOAL260	0	0	0	0
FACOAL40im	0	0	0	0
FACOAL80i	0	0	0	0
FADDP	11.2755	11.2755	31.4957	31.4957
FADH2tru	0	0	0	0
FADH2tx	0	0	0	0
FADtru	0	0	0	0
FADtx	0	0	0	0
FAEL183	1	1	1	1
FAEL184	1	1	1	1
FAEL204	1.94611	1.94611	3.88689	3.88689
FAEL205	2.75012	2.75012	7.68188	7.68188
FAH1	0	0	0	0
FAH2	0	0	0	0
FAH3	0	0	0	0
FALDH	14.2507	-1.87577e-09	-1	1.95122e-10
FALDtly	10.9118	10.9118	30.4797	30.4797
FALDtm	14.2507	-1.87577e-09	5.99964	-1.42591e-10
FAOXC11	0	0	0	0
FAOXC140	1.78976	1.78976	4.99932	4.99932
FAOXC150m	0	0	0	0
FAOXC160	4.36582	4.36582	7.47886	7.47886
FAOXC16080m	4.36582	4.36582	7.47886	7.47886
FAOXC16080x	0.473226	0.473226	0.75	0.75
FAOXC161802m	3.70265	3.70265	6.91085	6.91085
FAOXC16180m	3.01556	3.01556	6.20406	6.20406
FAOXC170m	0	0	0	0
FAOXC180	3.36218	3.36218	6.5778	6.5778
FAOXC180x	1.7283	1.7283	3	3
FAOXC1811601m	2.50008	2.50008	5.57099	5.57099
FAOXC1811602m	2.50008	2.50008	5.57099	5.57099
FAOXC1811603m	2.50008	2.50008	5.57099	5.57099
FAOXC182806m	1	1	1	1
FAOXC18280m	1.98986	1.98986	4.74091	4.74091
FAOXC183803m	1	1	1	1
FAOXC183806m	1	1	1	1
FAOXC183806x	0.281922	0.281922	0.428571	0.428571
FAOXC18480m	1.931	1.931	2	2
FAOXC18480x	0.301078	0.301078	0.428571	0.428571
FAOXC200180m	0	0	0	0
FAOXC200180x	0	0	0	0
FAOXC2031836m	1	1	1	1
FAOXC204	1	1	1	1
FAOXC204184m	1	1	1	1
FAOXC2051843m	1.52147	1.52147	2	2
FAOXC2051843x	0.301078	0.301078	0.428571	0.428571
FAOXC2242046m	1	1	1	1
FAOXC2242046x	1.4944	1.4944	2.89178	2.89178
FAOXC2251836m	0.963717	0.963717	1	1
FAOXC2251836x	0.281922	0.281922	0.428571	0.428571
FAOXC2252053m	1	1	1	1
FAOXC2252053x	1	1	1	1
FAOXC226	1.05102	1.05102	2	2
FAOXC226205m	1.05102	1.05102	2	2
FAOXC226205x	2.75012	2.75012	7.68188	7.68188
FAOXC240200x	0	0	0	0
FAOXC241181x	0	0	0	0
FAOXC2442246x	0	0	0	0
FAOXC2452253x	0	0	0	0
FAOXC2452256x	0	0	0	0
FAOXC246226x	0	0	0	0
FAOXC260240x	0	0	0	0
FAOXC80	6.41681	6.23405	12.5442	12.5442
FAS100COA	1.78976	1.78976	4.99932	4.99932
FAS120COA	1.78976	1.78976	4.99932	4.99932
FAS140COA	1.78976	1.78976	4.99932	4.99932
FAS160COA	1.54459	1.54459	4.31448	4.31448
FAS180COA	3.77723	3.77723	8.38451	8.38451
FAS80COA_L	3.41681	3.41681	9.54415	9.54415
FATP1t	99999	199999	99999	199999
FATP2t	100000	200000	100000	200000
FATP3t	100000	200000	100000	200000
FATP4t	100000	200000	100000	200000
FATP5t	100000	200000	100000	200000
FATP6t	100000	200000	100000	200000
FATP7t	100000	200000	100000	200000
FATP8t	100000	200000	100000	200000
FATP9t	100000	200000	100000	200000
FBA	-3.24932	11.7755	1	32.4957
FBA2	11.7755	11.7755	32.4957	32.4957
FBA4	0	0	0	0
FBA5	0	0	0	0
FBP	25.8003	22.551	62.9914	62.9914
FBP26	22.551	22.551	62.9914	62.9914
FCLTm	0	0	0	0
FCOAH	0	0	0	0
FDH	0	0	0	0
FE2t	0	0	0	0
FE2tm	0	0	0	0
FE3R2e	0	0	0	0
FK	0.585739	0.585739	1.63614	1.63614
FKYNH	1	-1.92331e-10	1	1.19095e-10
FMNAT	11.2755	11.2755	31.4957	31.4957
FOLR2	0	0	0	0
FOLt2	0	0	0	0
FORMCOAtx	0	0	0	0
FORt2m	0	0	0	0
FORtr	0	0	0	0
FORtrn	0	0	0	0
FPGS	5.63774	5.63774	15.7479	15.7479
FPGS2	4.51019	4.51019	12.5983	12.5983
FPGS2m	4.51019	4.51019	12.5983	12.5983
FPGS3	3.75849	3.75849	10.4986	10.4986
FPGS3m	3.75849	3.75849	10.4986	10.4986
FPGS4	5.63774	5.63774	15.7479	15.7479
FPGS4m	4.51019	4.51019	12.5983	12.5983
FPGS5	4.51019	4.51019	12.5983	12.5983
FPGS5m	4.51019	4.51019	12.5983	12.5983
FPGS6	3.75849	3.75849	10.4986	10.4986
FPGS6m	3.75849	3.75849	10.4986	10.4986
FPGS7	5.63774	5.63774	15.7479	15.7479
FPGS7m	5.63774	5.63774	15.7479	15.7479
FPGS8	4.51019	4.51019	12.5983	12.5983
FPGS8m	4.51019	4.51019	12.5983	12.5983
FPGS9	3.75849	3.75849	10.4986	10.4986
FPGS9m	3.75849	3.75849	10.4986	10.4986
FPGSm	5.63774	5.63774	15.7479	15.7479
FRDPtc	0	0	0	0
FRDPtr	0	0	0	0
FRTT	0	0	0	0
FRUt1r	100000	200000	100000	200000
FRUt4	100000	200000	100000	200000
FT	0	0	0	0
FTCD	1	-3.62141e-10	1	6.86069e-11
FTHFCL	0	0	0	0
FTHFDH	0	0	0	0
FTHFL	0	0	0	0
FTHFLm	0	0	0	0
FUC13GALACGLCGAL14ACGLCGALGLUSIDEte	0	0	0	0
FUC13GALACGLCGAL14ACGLCGALGLUSIDEtg	0	0	0	0
FUC14GALACGLCGALGLUSIDEte	0	0	0	0
FUC14GALACGLCGALGLUSIDEtg	0	0	0	0
FUCACGALFUCGALACGLCGALGLUSIDEte	0	0	0	0
FUCACGALFUCGALACGLCGALGLUSIDEtg	0	0	0	0
FUCACNGAL14ACGLCGALGLUSIDEte	0	0	0	0
FUCACNGAL14ACGLCGALGLUSIDEtg	0	0	0	0
FUCACNGALACGLCGALGLUSIDEte	0	0	0	0
FUCACNGALACGLCGALGLUSIDEtg	0	0	0	0
FUCASE2e	0	0	0	0
FUCASE2ly	0.102041	0.102041	0.285029	0.285029
FUCASEe	0	0	0	0
FUCASEly	0.585739	0.585739	1.63614	1.63614
FUCFUC12GAL14ACGLCGALGLUSIDEte	0	0	0	0
FUCFUC12GAL14ACGLCGALGLUSIDEtg	0	0	0	0
FUCFUC132GALACGLCGAL14ACGLCGALGLUSIDEte	0	0	0	0
FUCFUC132GALACGLCGAL14ACGLCGALGLUSIDEtg	0	0	0	0
FUCFUCFUCGALACGLC13GALACGLCGAL14ACGLCGALGLUSIDEte	0	0	0	0
FUCFUCFUCGALACGLC13GALACGLCGAL14ACGLCGALGLUSIDEtg	0	0	0	0
FUCFUCFUCGALACGLCGAL14ACGLCGALGLUSIDEte	0	0	0	0
FUCFUCFUCGALACGLCGAL14ACGLCGALGLUSIDEtg	0	0	0	0
FUCFUCGALACGLCGALGLUSIDEte	0	0	0	0
FUCFUCGALACGLCGALGLUSIDEtg	0	0	0	0
FUCGAL14ACGLCGALGLUSIDEte	0	0	0	0
FUCGAL14ACGLCGALGLUSIDEtg	0	0	0	0
FUCGALFUCGALACGLCGALGLUSIDEte	0	0	0	0
FUCGALFUCGALACGLCGALGLUSIDEtg	0	0	0	0
FUCGALGBSIDEte	0	0	0	0
FUCGALGBSIDEtg	0	0	0	0
FUCtly	0.585739	0.585739	1.63614	1.63614
FUM	99858.5	199855	100000	199995
FUMAC	2	-3.19542e-10	1.79633	6.75127e-12
FUMSO3tm	100000	200000	100000	200000
FUMSO4tm	100000	200000	100000	200000
FUMTSULtm	100000	200000	100000	200000
FUMm	100000	199834	100000	199995
FUMt	0	0	0	0
FUMtm	100000	200000	100000	200000
FUT11g	0	0	0	0
FUT12g	0	0	0	0
FUT14g	0	0	0	0
FUT15g	0	0	0	0
FUT16g	0	0	0	0
FUT17g	0	0	0	0
FUT18g	0	0	0	0
FUT31g	0	0	0	0
FUT32g	0	0	0	0
FUT33g	0	0	0	0
FUT34g	0	0	0	0
FUT35g	0	0	0	0
FUT910g	0	0	0	0
FUT911g	0	0	0	0
FUT91g	0	0	0	0
FUT92g	0	0	0	0
FUT93g	0	0	0	0
FUT94g	0	0	0	0
FUT95g	0	0	0	0
FUT96g	0	0	0	0
FUT97g	0	0	0	0
FUT98g	0	0	0	0
FUT99g	0	0	0	0
G12MT1_L	0.77762	0.77762	2.17212	2.17212
G12MT1_U	0.77762	0.77762	2.17212	2.17212
G12MT2_L	0.77762	0.77762	2.17212	2.17212
G12MT2_U	0.77762	0.77762	2.17212	2.17212
G13MT_L	0.77762	0.77762	2.17212	2.17212
G13MT_U	0.77762	0.77762	2.17212	2.17212
G14T10g	0.102041	0.102041	0.285029	0.285029
G14T11g	0.102041	0.102041	0.285029	0.285029
G14T12g	0.102041	0.102041	0.285029	0.285029
G14T13g	0.102041	0.102041	0.285029	0.285029
G14T14g	0.102041	0.102041	0.285029	0.285029
G14T15g	0.102041	0.102041	0.285029	0.285029
G14T16g	0.102041	0.102041	0.285029	0.285029
G14T17g	0.102041	0.102041	0.285029	0.285029
G14T18g	0.460224	0.460224	1.28554	1.28554
G14T19g	0.460224	0.460224	1.28554	1.28554
G14T20g	0.460224	0.460224	1.28554	1.28554
G14T21g	0.460224	0.460224	1.28554	1.28554
G14T2g	0.490238	0.490238	1.36938	1.36938
G14T3g	0.490238	0.490238	1.36938	1.36938
G14T4g	0.490238	0.490238	1.36938	1.36938
G14T5g	0.490238	0.490238	1.36938	1.36938
G14T6g	0.102041	0.102041	0.285029	0.285029
G14T7g	0.102041	0.102041	0.285029	0.285029
G14T8g	0.102041	0.102041	0.285029	0.285029
G14T9g	0.102041	0.102041	0.285029	0.285029
G14Tg	0.585739	0.585739	1.63614	1.63614
G16MT_L	0.77762	0.77762	2.17212	2.17212
G16MT_U	0.77762	0.77762	2.17212	2.17212
G1M6MASNB1terg	0	0	0	0
G1M7MASNBterg	0	0	0	0
G1M7MASNCterg	0	0	0	0
G1M8MASNterg	0	0	0	0
G1PTT	0	0	0	0
G2M8MASNterg	0	0	0	0
G3M8MASNterg	0	0	0	0
G3PD1	0	37.5849	0	47.3066
G3PD2m	37.5849	37.5849	47.3066	47.3066
G5SADrm	29.1887	28.1887	79.7393	78.7393
G5SADs	0	0	0	0
G5SDym	28.1887	28.1887	78.7393	78.7393
G6PDA	23.551	23.551	62.9914	62.9914
G6PDH1er	100000	100000	100000	100000
G6PDH1rer	100000	200000	100000	200000
G6PDH2r	0	0	0	0
G6PDH2rer	100000	200000	100000	200000
G6PPer	22.551	22.551	62.9914	62.9914
G6Pter	22.551	22.551	62.9914	62.9914
GABAVESSEC	22.551	22.551	62.9914	62.9914
GACMTRc	0	0	1.96883	-4.85036e-11
GACPAILter	0	0	0	0
GAL3ST11	2.2551	2.2551	6.29914	6.29914
GAL3ST12	0	0	0	0
GALACGLCGALGBSIDEte	0	0	0	0
GALACGLCGALGBSIDEtg	0	0	0	0
GALASE10ly	0.102041	0.102041	0.285029	0.285029
GALASE11ly	0.102041	0.102041	0.285029	0.285029
GALASE12ly	0.102041	0.102041	0.285029	0.285029
GALASE13ly	0.102041	0.102041	0.285029	0.285029
GALASE14ly	0.102041	0.102041	0.285029	0.285029
GALASE15ly	0.102041	0.102041	0.285029	0.285029
GALASE16ly	0.490238	0.490238	1.36938	1.36938
GALASE17ly	0.490238	0.490238	1.36938	1.36938
GALASE18ly	0.490238	0.490238	1.36938	1.36938
GALASE19ly	3.11048	3.11048	8.68847	8.68847
GALASE1ly	0.585739	0.585739	1.63614	1.63614
GALASE20ly	0.460224	0.460224	1.28554	1.28554
GALASE3ly	0.102041	0.102041	0.285029	0.285029
GALASE4ly	0.102041	0.102041	0.285029	0.285029
GALASE5ly	0.102041	0.102041	0.285029	0.285029
GALASE6ly	0.102041	0.102041	0.285029	0.285029
GALASE7ly	0.102041	0.102041	0.285029	0.285029
GALASE8ly	0.102041	0.102041	0.285029	0.285029
GALASE9ly	0.102041	0.102041	0.285029	0.285029
GALC	0	0	0	0
GALFUC12GAL14ACGLCGALGLUSIDEte	0	0	0	0
GALFUC12GAL14ACGLCGALGLUSIDEtg	0	0	0	0
GALFUCGALACGLCGAL14ACGLCGALGLUSIDEte	0	0	0	0
GALFUCGALACGLCGAL14ACGLCGALGLUSIDEtg	0	0	0	0
GALGALFUCFUCGALACGLCGALACGLCGAL14ACGLCGALGLUSIDEte	0	0	0	0
GALGALFUCFUCGALACGLCGALACGLCGAL14ACGLCGALGLUSIDEtg	0	0	0	0
GALGALGALTHCRMte	0	0	0	0
GALGALGALTHCRMtg	0	0	0	0
GALGLUSIDEtg	0	0	0	0
GALGLUSIDEtl	0	0	0	0
GALGT1	0	0	0	0
GALGT2	0	0	0	0
GALGT3	0	0	0	0
GALGT4	0	0	0	0
GALK	7.51699	7.51699	20.9971	20.9971
GALNACT1g	0	0	0	0
GALNACT2g	0	0	0	0
GALNACT3g	0	0	0	0
GALNACT4g	0	0	0	0
GALNACT5g	0	0	0	0
GALNTg	3.11048	3.11048	8.68847	8.68847
GALOR	0	0	0	0
GALSIDEtg	7.51699	7.51699	20.9971	20.9971
GALSIDEtl	0	7.51699	0	20.9971
GALT	100000	200000	100000	200000
GALT2g	0	0	0	0
GALTg	0	0	0	0
GALU	100000	200000	100000	200000
GALt1r	100000	200000	100000	200000
GALt2_2	100000	200000	100000	200000
GALt4	100000	200000	100000	200000
GALt4_2	100000	200000	100000	200000
GALtly	7.51699	7.51699	20.9971	20.9971
GAMYe	0	0	0	0
GAMt1r	0	0	0	0
GAO1	0	0	0	0
GAO1g	0	0	0	0
GAO2	0	0	0	0
GAO2g	0	0	0	0
GAPD	-2.24932	8.05392	2	22.4969
GARFT	0	0	0	0
GASNASE2ly	0.77762	0.77762	2.17212	2.17212
GASNASE3ly	0.102041	0.102041	0.285029	0.285029
GASNASEly	0.585739	0.585739	1.63614	1.63614
GBA	7.51699	7.51699	20.9971	20.9971
GBAl	0	0	0	0
GBGT1	0	0	0	0
GBSIDEte	0	0	0	0
GBSIDEtl	0	0	0	0
[truncated: 1,826 more rows]

## Sheet: simulation_summaries
Rxns	spanEModel	spanEModelKetone2AA	spanEModelKetone2AA/scaled		Rxns	spanEModelAA	spanEModelAAKetone	spanEModelAAKetone/scaled
EX_no(e)	6.09486	1.50432	0.246818		EX_no(e)	1.50432	6.09486	4.05157
NOS1	6.09486	1.50432	0.246818		NOS1	1.50432	6.09486	4.05157
NOS2	3.04743	0.752159	0.246818		NOS2	0.752159	3.04743	4.05157
NOt	6.09486	1.50432	0.246818		NOt	1.50432	6.09486	4.05157
EX_h2o(e)	100011	100017	1.00006		ARGSL	1.50432	12.026	7.99434
UGLCNACtg	3.11048	8.68847	2.79329		ARGSS	1.50432	12.026	7.99434
CORE6GTg	3.11048	8.68847	2.79329		EX_h2o(e)	100017	100011	0.999941
F1Atg	3.11048	8.68847	2.79329		ARTFR33	3.57906	1.28131	0.358001
N4Tg	3.11048	8.68847	2.79329		ADSK	62.9914	22.551	0.358001
GALASE19ly	3.11048	8.68847	2.79329		BPNT2	62.9914	22.551	0.358001
NAGA2ly	3.11048	8.68847	2.79329		PUNP2	19.6848	22.551	1.1456
NAGLCAly	3.11048	8.68847	2.79329		FAOXC140	4.99932	1.78976	0.358001
UDPACGALtl	3.11048	8.68847	2.79329		TTDCPT1	4.99932	1.78976	0.358001
UDPtl	3.11048	8.68847	2.79329		TTDCPT2	4.99932	1.78976	0.358001
NMNS	5.63774	15.7479	2.79329		TTDCRNt	4.99932	1.78976	0.358001
GALNTg	3.11048	8.68847	2.79329		HEX4	19.5491	6.99858	0.358001
Ser/Thrtg	3.11048	8.68847	2.79329		MAN1PT2	19.5491	6.99858	0.358001
AHEXASE2ly	0.77762	2.17212	2.79329		PMANM	19.5491	6.99858	0.358001
ENGASE2ly	0.77762	2.17212	2.79329		A_MANASEly	2.17212	0.77762	0.358001
M14NTg	0.77762	2.17212	2.79329		Asn-X-Ser/Thrtr	2.17212	0.77762	0.358001
N2M2NMASNt	0.77762	2.17212	2.79329		B_MANNASEly	2.17212	0.77762	0.358001
N2M2NMASNtly	0.77762	2.17212	2.79329		M1316Mg	2.17212	0.77762	0.358001
GASNASE2ly	0.77762	2.17212	2.79329		M13N2Tg	2.17212	0.77762	0.358001
ALR	8.05392	42.6859	5.30001		M16NTg	2.17212	0.77762	0.358001
NTD2	22.551	62.9914	2.79329		M7MASNBterg	2.17212	0.77762	0.358001
URIK1	22.551	62.9914	2.79329		MANter	2.17212	0.77762	0.358001
HEX4	6.99858	19.5491	2.79329		MG1er	2.17212	0.77762	0.358001
MANtly	2.33286	6.51635	2.79329		MG2er	2.17212	0.77762	0.358001
A_MANASEly	0.77762	2.17212	2.79329		MG3er	2.17212	0.77762	0.358001
B_MANNASEly	0.77762	2.17212	2.79329		MM5bg	2.17212	0.77762	0.358001
6DHFtl	4.51019	12.5983	2.79329		MM5cg	2.17212	0.77762	0.358001
GGH-6DHFl	4.51019	12.5983	2.79329		MM6B1bg	2.17212	0.77762	0.358001
6DHFtm	4.51019	12.5983	2.79329		MM6B2g	2.17212	0.77762	0.358001
DHFtm	4.51019	12.5983	2.79329		MM7B2g	2.17212	0.77762	0.358001
FPGS4m	4.51019	12.5983	2.79329		MM8Ber	2.17212	0.77762	0.358001
FPGS5m	4.51019	12.5983	2.79329		MANtly	6.51635	2.33286	0.358001
GLUt7l	22.551	62.9914	2.79329		ACHEe	23.6218	17.5026	0.740952
GTHO	10.9118	30.4797	2.79329		ACHVESSEC	7.87393	5.8342	0.740952
ARTFR213	0.37869	1.04991	2.77249		NRPPHRVESSEC	31.4957	11.2755	0.358001
DCYTD	22.551	62.9914	2.79329		BDMT_L	2.17212	0.77762	0.358001
NTD3	22.551	62.9914	2.79329		DOLASNT_Ler	2.17212	0.77762	0.358001
SBPP3er	22.551	62.9914	2.79329		DOLDPP_Ler	2.17212	0.77762	0.358001
SPHINGStr	22.551	62.9914	2.79329		DOLPGT1_Ler	2.17212	0.77762	0.358001
SPHK21c	22.551	62.9914	2.79329		DOLPGT2_Ler	2.17212	0.77762	0.358001
SPHS1Ptr	22.551	62.9914	2.79329		DOLPGT3_Ler	2.17212	0.77762	0.358001
TPI	8.05392	22.4969	2.79329		DOLPMT1_Ler	2.17212	0.77762	0.358001
AG13T1g	0.490238	1.36938	2.79329		DOLPMT2_Ler	2.17212	0.77762	0.358001
AG13T2g	0.490238	1.36938	2.79329		DOLPMT3_Ler	2.17212	0.77762	0.358001
AG13T3g	0.490238	1.36938	2.79329		DOLPMT4_Ler	2.17212	0.77762	0.358001
G14T2g	0.490238	1.36938	2.79329		G12MT1_L	2.17212	0.77762	0.358001
G14T3g	0.490238	1.36938	2.79329		G12MT2_L	2.17212	0.77762	0.358001
G14T4g	0.490238	1.36938	2.79329		G13MT_L	2.17212	0.77762	0.358001
G14T5g	0.490238	1.36938	2.79329		G16MT_L	2.17212	0.77762	0.358001
GALASE16ly	0.490238	1.36938	2.79329		M4MPDOL_Lter	0.217212	0.077762	0.358001
KSII_CORE2t	0.490238	1.36938	2.79329		DOLMANP_Lter	8.68847	3.11048	0.358001
KSII_CORE2tly	0.490238	1.36938	2.79329		DOLPMT_L	8.68847	3.11048	0.358001
NACHEX23ly	0.490238	1.36938	2.79329		GLCNACPT_L	2.17212	0.77762	0.358001
S23T2g	0.490238	1.36938	2.79329		GLCNACT_L	2.17212	0.77762	0.358001
S6T1g	0.490238	1.36938	2.79329		TPI	22.4969	8.05392	0.358001
S6T2g	0.490238	1.36938	2.79329		NTD7	62.9914	22.551	0.358001
S6T3g	0.490238	1.36938	2.79329		OCCOAtm	9.54415	3.41681	0.358001
S6TASE22ly	0.490238	1.36938	2.79329		AGDC	31.4957	25.3606	0.805207
S6TASE23ly	0.490238	1.36938	2.79329		CLPNDCOAtx	7.68188	2.75012	0.358001
SIAASE3ly	0.490238	1.36938	2.79329		PI45P5P	62.9914	22.551	0.358001
GALASE17ly	0.490238	1.36938	2.79329		KAS8	3.79466	1.35849	0.358001
GALASE18ly	0.490238	1.36938	2.79329		GNMT	18.5269	6.63264	0.358001
NACHEX24ly	0.490238	1.36938	2.79329		SARCStm	18.5269	6.63264	0.358001
NACHEX25ly	0.490238	1.36938	2.79329		GLYCLTtp	34.9952	12.5283	0.358001
S6TASE24ly	0.490238	1.36938	2.79329		GLYCTO1p	34.9952	12.5283	0.358001
N3Tg	0.490238	1.36938	2.79329		PGM	22.4969	23.3396	1.03746
NTD5m	28.1887	78.7393	2.79329		GAPD	22.4969	8.05392	0.358001
TMDK1m	28.1887	78.7393	2.79329		ARTFR34	3.05784	1.09471	0.358001
FADDP	11.2755	31.4957	2.79329		ASPTA	275.595	131.717	0.477936
FMNAT	11.2755	31.4957	2.79329		CYTDn	20.9971	7.51699	0.358001
MM6B1ag	0.77762	2.17212	2.79329		CYTDtn	20.9971	7.51699	0.358001
MM7B1g	0.77762	2.17212	2.79329		Uritn	20.9971	7.51699	0.358001
CEPTE	11.2755	31.4957	2.79329		ARTFR31	4.31448	1.54459	0.358001
PETHCT	11.2755	31.4957	2.79329		FAEL205	7.68188	2.75012	0.358001
PSSA2_hs	11.2755	31.4957	2.79329		ASPNATm	39.3696	31.7007	0.805207
7DHFtl	3.75849	10.4986	2.79329		NACASPAH	39.3696	31.7007	0.805207
GGH-7DHFl	3.75849	10.4986	2.79329		NACASPtm	39.3696	31.7007	0.805207
7DHFtm	3.75849	10.4986	2.79329		ADSL1	28.6325	31.705	1.10731
FPGS6m	3.75849	10.4986	2.79329		ADSS	28.6325	31.705	1.10731
ELAIDCPT1	2.50008	5.57099	2.22832		PEFLIP	62.9914	22.551	0.358001
ELAIDCPT2	2.50008	5.57099	2.22832		PEt	62.9914	22.551	0.358001
ELAIDCRNt	2.50008	5.57099	2.22832		DASCBR	24.2275	8.67345	0.358001
FAOXC1811601m	2.50008	5.57099	2.22832		ACCOACm	78.7393	28.1887	0.358001
ACNAMtn	1.17148	3.27228	2.79329		MCDm	78.7393	28.1887	0.358001
CMPACNAtn	1.17148	3.27228	2.79329		ACNAM9PL	22.4969	8.05392	0.358001
CMPSASn	1.17148	3.27228	2.79329		ACNAMPH	22.4969	8.05392	0.358001
APOC-LYS-BTNP	11.2755	31.4957	2.79329		ACNMLr	22.4969	8.05392	0.358001
APOCF	11.2755	31.4957	2.79329		AMANK	22.4969	8.05392	0.358001
BACCL	11.2755	31.4957	2.79329		MM6B1ag	2.17212	0.77762	0.358001
BTND1	11.2755	31.4957	2.79329		MM7B1g	2.17212	0.77762	0.358001
BTNPL	11.2755	31.4957	2.79329		UGLCNACtg	8.68847	3.11048	0.358001
CTPtn	1.17148	3.27228	2.79329		DOPAVESSEC	31.4957	11.2755	0.358001
MGSA	8.05392	22.4969	2.79329		CYTDK1	62.9914	22.551	0.358001
MGSA2	8.05392	22.4969	2.79329		NTD4	62.9914	22.551	0.358001
NDP7g	9.33144	26.0654	2.79329		SPODM	78.7393	28.1887	0.358001
PItg	9.33144	26.0654	2.79329		ASPTAm	275.595	131.717	0.477936
ACGAMPM	11.2755	31.4957	2.79329		MI134P4P	10.4986	3.75849	0.358001
UAGDP	11.2755	31.4957	2.79329		MI13PP	10.4986	3.75849	0.358001
ACGAM2E	11.2755	31.4957	2.79329		35CGMPtn	31.4957	11.2755	0.358001
ACGAMK	11.2755	31.4957	2.79329		GMPtn	31.4957	11.2755	0.358001
UAG2EMAi	11.2755	31.4957	2.79329		PDE4n	31.4957	11.2755	0.358001
CMPACNAtg	1.17148	3.27228	2.79329		CHOLK	62.9914	22.551	0.358001
PCt	7.51699	20.9971	2.79329		PYK	78.7393	28.1887	0.358001
FAS180COA	3.77723	8.38451	2.21975		URIK1	62.9914	22.551	0.358001
HMGCOASim	56.3774	102.176	1.81235		G3PD2m	47.3066	37.5849	0.794498
O2tp	68.0755	167.437	2.45958		G3PD1	47.3066	37.5849	0.794498
PCHOL_HSter	14.0944	32.6956	2.31977		METS	18.5269	6.63264	0.358001
DOLMANP_Lter	3.11048	8.68847	2.79329		ALR	42.6859	8.05392	0.188679
DOLPMT_L	3.11048	8.68847	2.79329		ACACT1rm	100.675	47.1479	0.468317
M4MPDOL_Lter	0.077762	0.217212	2.79329		NTD1	62.9914	22.551	0.358001
BDMT_L	0.77762	2.17212	2.79329		ACGAM6PSi	31.4957	25.3606	0.805207
DOLASNT_Ler	0.77762	2.17212	2.79329		DESAT22_2p	7.68188	2.75012	0.358001
DOLDPP_Ler	0.77762	2.17212	2.79329		NADH2-u10m	47.3066	37.5849	0.794498
DOLPGT1_Ler	0.77762	2.17212	2.79329		ARTFR42	3.57906	1.28131	0.358001
DOLPGT2_Ler	0.77762	2.17212	2.79329		PIK5	31.4957	11.2755	0.358001
DOLPGT3_Ler	0.77762	2.17212	2.79329		ARTFR13	4.47886	1.68291	0.375744
DOLPMT1_Ler	0.77762	2.17212	2.79329		MI134PP	10.4986	3.75849	0.358001
DOLPMT2_Ler	0.77762	2.17212	2.79329		MI34PP	10.4986	3.75849	0.358001
DOLPMT3_Ler	0.77762	2.17212	2.79329		MI3PP	10.4986	3.75849	0.358001
DOLPMT4_Ler	0.77762	2.17212	2.79329		ACACt2m	193.725	104.525	0.539554
G12MT1_L	0.77762	2.17212	2.79329		MTHFCm	21.3788	6.63264	0.310244
G12MT2_L	0.77762	2.17212	2.79329		PI34P3Pn	62.9914	22.551	0.358001
G13MT_L	0.77762	2.17212	2.79329		TMNDNCCPT1	2	1.52147	0.760737
G16MT_L	0.77762	2.17212	2.79329		TMNDNCCPT2	2	1.52147	0.760737
GLCNACPT_L	0.77762	2.17212	2.79329		TMNDNCCRNt	2	1.52147	0.760737
GLCNACT_L	0.77762	2.17212	2.79329		3SALAASPm	2	2	1
Asn-X-Ser/Thrtr	0.77762	2.17212	2.79329		3SALATAi	2	2	1
M1316Mg	0.77762	2.17212	2.79329		3SALATAim	2	2	1
M13N2Tg	0.77762	2.17212	2.79329		3SPYRSP	2	2	1
M16NTg	0.77762	2.17212	2.79329		3SPYRSPm	2	2	1
M7MASNBterg	0.77762	2.17212	2.79329		EX_thr-L(e)	1	1	1
MANter	0.77762	2.17212	2.79329		1PPDCRp	1	1	1
MG1er	0.77762	2.17212	2.79329		25HVITD2t	100000	100000	1
MG2er	0.77762	2.17212	2.79329		25HVITD2tin	100000	100000	1
MG3er	0.77762	2.17212	2.79329		25HVITD2tin-m	100000	100000	1
MM5cg	0.77762	2.17212	2.79329		25HVITD2tm	100000	100000	1
MM6B2g	0.77762	2.17212	2.79329		25HVITD3t	100000	100000	1
MM7B2g	0.77762	2.17212	2.79329		25HVITD3tin	100000	100000	1
MM8Ber	0.77762	2.17212	2.79329		25HVITD3tin-m	100000	100000	1
MM5bg	0.77762	2.17212	2.79329		25HVITD3tm	100000	100000	1
MM6B1bg	0.77762	2.17212	2.79329		2AMADPTm	1	1	1
FAOXC2251836m	0.963717	1	1.03765		2HCO3_NAt	200000	200000	1
LPCHOLt	7.51699	20.9971	2.79329		34DHPLACOX	100000	100000	1
PLA2_2e	7.51699	20.9971	2.79329		34DHPLACOX(NADP)	100000	100000	1
DASCBR	8.67345	24.2275	2.79329		34DHXMANDACOX	100000	100000	1
10FTHF6GLUtl	4.51019	12.5983	2.79329		34DHXMANDACOX(NADP)	100000	100000	1
GGH-10FTHF6GLUl	4.51019	12.5983	2.79329		3HCO3_NAt	200000	200000	1
10FTHF6GLUtm	4.51019	12.5983	2.79329		3MOBt2im	100000	100000	1
FPGS8m	4.51019	12.5983	2.79329		3MOPt2im	100000	100000	1
ACRNtm	37.5849	104.986	2.79329		3MOX4HOXPGALDOX	100000	100000	1
CSNATm	37.5849	104.986	2.79329		3MOX4HOXPGALDOX(NADP)	100000	100000	1
ACITL	56.3774	95.3088	1.69055		4HGLSDm	100000	100000	1
RTOT_2	1.51236	2.41975	1.59998		4MOPt2im	100000	100000	1
EX_2hb(e)	1	1	1		5MTHFt	100000	100000	1
2HBO	1	1	1		5MTHFt2	100000	100000	1
2HBt2	1	1	1		AAPSAS	1	1	1
DCMPDA	28.9249	62.9914	2.17775		AASAD3	1	1	1
NACHEXA21ly	0.490238	1.36938	2.79329		AASAD3m	1	1	1
LCADi	8.05392	42.6859	5.30001		ABUTt2r	200000	200000	1
O2Stn	16.1078	44.9939	2.79329		ABUTt4(2)r	200000	200000	1
O2tn	8.05392	22.4969	2.79329		ACACT1	100000	100000	1
H2Otly	44.3745	123.951	2.79329		ACCOAtn	200000	200000	1
ALDD2x	6.37397	0	0		ACHtn	200000	200000	1
CHLP	22.551	62.9914	2.79329		ADK1	200000	199977	0.999883
ACACT1rm	47.1479	100.675	2.1353		ADK1m	200000	200000	1
GK1	14.4625	31.4957	2.17775		ADK3	200000	199977	0.999883
10FTHF5GLUtl	5.63774	15.7479	2.79329		ADK3m	200000	200000	1
10FTHFtl	5.63774	15.7479	2.79329		ADNt	100000	100000	1
GGH-10FTHF5GLUl	5.63774	15.7479	2.79329		ADNt4	100000	100000	1
10FTHF5GLUtm	5.63774	15.7479	2.79329		ADNt5	100000	100000	1
FPGS7m	5.63774	15.7479	2.79329		ADRNt	200000	200000	1
5THFtm	5.63774	15.7479	2.79329		ALAASNNaEx	100000	100000	1
FPGSm	5.63774	15.7479	2.79329		ALACYSNaEx	100000	100000	1
5THFtl	5.63774	15.7479	2.79329		ALADGLNexR	200000	200000	1
GGH-5THFl	5.63774	15.7479	2.79329		ALADGLYexR	200000	200000	1
THFtl	5.63774	15.7479	2.79329		ALAGLNNaEx	100000	100000	1
DURIK1m	28.1887	78.7393	2.79329		ALAGLNexR	200000	200000	1
NTD1m	28.1887	78.7393	2.79329		ALAGLYexR	200000	200000	1
APOC-LYS-BTNPm	14.0944	39.3696	2.79329		ALASERNaEx	100000	100000	1
APOCFm	14.0944	39.3696	2.79329		ALATHRNaEx	100000	100000	1
BACCLm	14.0944	39.3696	2.79329		ALAt2r	200000	200000	1
BTNDm	14.0944	39.3696	2.79329		ALAt4	100000	100000	1
BTNPLm	14.0944	39.3696	2.79329		ALAtN1	200000	200000	1
ACNAMlt	1.17148	3.27228	2.79329		ALCD21_D	100000	100000	1
AHEXASEly	0.585739	1.63614	2.79329		ALCD22_D	100000	100000	1
GALASE1ly	0.585739	1.63614	2.79329		ALCD22_L	100000	100000	1
GASNASEly	0.585739	1.63614	2.79329		ARACHDt2	200000	200000	1
SIAASEly	0.585739	1.63614	2.79329		ARACHt	200000	200000	1
ENGASEly	0.585739	1.63614	2.79329		ARGLYSex	1	1	1
F6Tg	0.585739	1.63614	2.79329		ARGt4	1	1	1
G14Tg	0.585739	1.63614	2.79329		ARGtiDF	1	1	1
S26Tg	0.585739	1.63614	2.79329		ARTFR11	100000	100000	1
S2L2FN2M2MASNt	0.585739	1.63614	2.79329		ARTFR202	1	1	1
MAN1PT2	6.99858	19.5491	2.79329		ARTFR203	1	1	1
PMANM	6.99858	19.5491	2.79329		ARTFR204	1	1	1
6THFtm	4.51019	12.5983	2.79329		ARTFR205	1	0.651762	0.651762
FPGS2m	4.51019	12.5983	2.79329		ARTFR210	1	1	1
6THFtl	4.51019	12.5983	2.79329		ARTFR53	1	0.637033	0.637033
GGH-6THFl	4.51019	12.5983	2.79329		ASCBt	200000	200000	1
HMGLm	28.6887	79.2393	2.76204		ASCBt4	200000	200000	1
10FTHF7GLUtl	3.75849	10.4986	2.79329		ASNALANaEx	100000	100000	1
GGH-10FTHF7GLUl	3.75849	10.4986	2.79329		ASNCYSNaEx	100000	100000	1
10FTHF7GLUtm	3.75849	10.4986	2.79329		ASNGLNNaEx	100000	100000	1
FPGS9m	3.75849	10.4986	2.79329		ASNSERNaEx	100000	100000	1
PI345P5Pn	22.551	62.9914	2.79329		ASNTHRNaEx	100000	100000	1
PGI	23.551	63.9914	2.71715		ASNt4	100000	100000	1
AMPTASECGe	7.51699	20.9971	2.79329		ASNtN1	200000	200000	1
DOLICHOL_Lter	7.51699	20.9971	2.79329		ATPtm	100000	100000	1
DOLK_L	7.51699	20.9971	2.79329		BTNt2	100000	100000	1
DOLPH_Ler	7.51699	20.9971	2.79329		BTNt4i	100000	100000	1
FAOXC18480m	1.931	2	1.03573		C110CPT2m	100000	100000	1
FAS80COA_L	3.41681	9.54415	2.79329		CAt7r	200000	200000	1
H2O2tn	8.05392	22.4969	2.79329		CHAT	200000	200000	1
SPODMn	8.05392	22.4969	2.79329		CHATn	200000	200000	1
CYTDn	7.51699	20.9971	2.79329		CHOLATEt2	100000	100000	1
CYTDtn	7.51699	20.9971	2.79329		CHOLt4	200000	200000	1
Uritn	7.51699	20.9971	2.79329		CHOLtn	200000	200000	1
CHLtm	3.63725	5.99964	1.6495		CHOLtu	200000	200000	1
CYOR-u10m	26.751	60.3773	2.25701		CITt4_2	199994	200000	1.00003
PUNP4	6.37397	0	0		CITt4_4	199994	200000	1.00003
RNDR2	6.37397	0	0		CK	100000	100000	1
MI13PP	3.75849	10.4986	2.79329		CLHCO3tex2	100000	100000	1
MI134P4P	3.75849	10.4986	2.79329		CLHCOtex	100000	100000	1
FAOXC1811602m	2.50008	5.57099	2.22832		CLI2tex	100000	100000	1
VACCCPT1	2.50008	5.57099	2.22832		CLOHtex2	100000	100000	1
VACCCPT2	2.50008	5.57099	2.22832		CLOXAtex2	100000	100000	1
VACCCRNt	2.50008	5.57099	2.22832		COAtn	200000	200000	1
SPODMe	28.1887	78.7393	2.79329		CREATtmdiffir	100000	100000	1
O2St	56.3774	157.479	2.79329		CRNt	200000	200000	1
O2ter	6.26416	17.4976	2.79329		CRNtHa	100000	100000	1
PI34P5Kn	22.551	62.9914	2.79329		CRNtuIR	100000	100000	1
ADAe	21.705	19.6848	0.906926		CRNtuNa	100000	100000	1
ACNAM9PL	8.05392	22.4969	2.79329		CRVNCtr	200000	200000	1
ACNAMPH	8.05392	22.4969	2.79329		CSNAT	100000	100000	1
ACNMLr	8.05392	22.4969	2.79329		CYSALANaEx	100000	100000	1
AMANK	8.05392	22.4969	2.79329		CYSASNNaEx	100000	100000	1
Htx	67.6529	188.974	2.79329		CYSGLNNaEx	100000	100000	1
PRPPS	22.551	41.4796	1.83937		CYSGLUexR	200000	200000	1
PI4P5Kn	22.551	62.9914	2.79329		CYSGLYex	100000	100000	1
G5SDym	28.1887	78.7393	2.79329		CYSGLYexR	200000	200000	1
GLU5Km	28.1887	78.7393	2.79329		CYSSERNaEx	100000	100000	1
FACOAL191	11.2755	31.4957	2.79329		CYSTHRNaEx	100000	100000	1
PRISTCOAtx	11.2755	31.4957	2.79329		CYSt4	100000	100000	1
PRISTtx	11.2755	31.4957	2.79329		CYStec	200000	200000	1
PTE3x	11.2755	31.4957	2.79329		CYTDt	100000	100000	1
ADNK1	45.1019	82.9591	1.83937		CYTDt4	100000	100000	1
HSD17B9r	4.17611	11.6651	2.79329		CYTDt5	100000	100000	1
HSD3B3r	4.17611	11.6651	2.79329		CYTK1	200000	200000	1
ACCOACm	28.1887	78.7393	2.79329		CYTK10	200000	200000	1
MCDm	28.1887	78.7393	2.79329		CYTK10n	200000	200000	1
TMDPK	11.2755	31.4957	2.79329		CYTK11	200000	200000	1
HMGCOASi	11.2755	31.4957	2.79329		CYTK11n	200000	200000	1
GLUCYS	7.51699	20.9971	2.79329		CYTK12	200000	200000	1
GTHS	7.51699	20.9971	2.79329		CYTK12n	200000	200000	1
GTMLTe	7.51699	20.9971	2.79329		CYTK13	200000	200000	1
GGLUCT	7.51699	20.9971	2.79329		CYTK13n	200000	200000	1
OPAHir	7.51699	20.9971	2.79329		CYTK14	200000	200000	1
P5CDm	28.1887	78.7393	2.79329		CYTK14n	200000	200000	1
G5SADrm	28.1887	78.7393	2.79329		CYTK1n	200000	200000	1
DUDPtn	6.37397	0	0		CYTK2	200000	200000	1
DUMPtn	6.37397	0	0		CYTK2n	200000	200000	1
DUTPDPn	6.37397	0	0		CYTK3	200000	200000	1
NDPK6n	6.37397	0	0		CYTK3n	200000	200000	1
ME2m	28.1887	78.7393	2.79329		CYTK4	200000	200000	1
PUNP6	21.705	19.6848	0.906926		CYTK4n	200000	200000	1
DADA	21.705	19.6848	0.906926		CYTK5	200000	200000	1
MI14PP	5.63774	15.7479	2.79329		CYTK5n	200000	200000	1
MI4PP	5.63774	15.7479	2.79329		CYTK6	200000	200000	1
HSD3B2r	4.17611	11.6651	2.79329		CYTK6n	200000	200000	1
RNDR1	6.37397	0	0		CYTK7	200000	200000	1
ENO	23.3396	22.4969	0.963894		CYTK7n	200000	200000	1
PSSA1_hs	11.2755	31.4957	2.79329		CYTK8	200000	200000	1
PPCOACm	28.1887	78.7393	2.79329		CYTK8n	200000	200000	1
MMCDm	28.1887	78.7393	2.79329		CYTK9	200000	200000	1
ADKd	6.37397	0	0		CYTK9n	200000	200000	1
DURIPP	6.37397	0	0		DALAt2r	200000	200000	1
10FTHFtm	12.2704	34.2747	2.79329		DCK1n	200000	200000	1
PRDX	10.9118	30.4797	2.79329		DCK2n	200000	200000	1
FALDtly	10.9118	30.4797	2.79329		DCSPTN1COAtx	1	1	1
H2O2tly	10.9118	30.4797	2.79329		DCSPTN1CPT1	1	1	1
MEOHtly	10.9118	30.4797	2.79329		DCSPTN1CPT2	1	1	1
PRDXl	10.9118	30.4797	2.79329		DCSPTN1CRNt	1	1	1
ALCD1	10.9118	30.4797	2.79329		DESAT18_10	1	1	1
SPODMm	56.3774	92.3055	1.63728		DESAT18_9	1	1	1
DCTPtn	14.4625	31.4957	2.17775		DESAT20_1	1	1	1
DPCOAPP	11.2755	31.4957	2.79329		DESAT20_2	1	1	1
PTPAT	11.2755	31.4957	2.79329		DIDPtn	200000	200000	1
DCYTDn	14.4625	31.4957	2.17775		DITPtn	200000	200000	1
DURItn	14.4625	31.4957	2.17775		DLNLCGCPT1	1	1	1
RNDR4	6.37397	0	0		DLNLCGCPT2	1	1	1
NDP8	6.37397	0	0		DLNLCGCRNt	1	1	1
ADA	21.705	19.6848	0.906926		DMNONCRNCPT2	100000	100000	1
OCBTm	12.026	0.752159	0.0625443		DNDPt10m	100000	100000	1
CBPSam	12.026	0.752159	0.0625443		DNDPt11m	100000	100000	1
MI1P-Dtn	7.51699	20.9971	2.79329		DNDPt14m	100000	100000	1
PIPLCn	7.51699	20.9971	2.79329		DNDPt15m	100000	100000	1
PYNP2r	6.37397	0	0		DNDPt16m	100000	100000	1
CRNtim	38.0582	105.736	2.77826		DNDPt17m	100000	100000	1
CHOLK	22.551	62.9914	2.79329		DNDPt22m	100000	100000	1
DADAe	21.705	19.6848	0.906926		DNDPt23m	100000	100000	1
DADNt4	21.705	19.6848	0.906926		DNDPt24m	100000	100000	1
DINt	21.705	19.6848	0.906926		DNDPt25m	100000	100000	1
UDPGALtg	7.51699	20.9971	2.79329		DNDPt26m	100000	100000	1
H2O2tp	112.755	314.957	2.79329		DNDPt27m	100000	100000	1
NDP6	22.551	62.9914	2.79329		DNDPt28m	100000	100000	1
ARACHDCOAtx	1.4944	2.89178	1.93508		DNDPt29m	100000	100000	1
FAOXC2242046x	1.4944	2.89178	1.93508		DNDPt33m	100000	100000	1
PPAm	14.0944	39.3696	2.79329		DNDPt34m	100000	100000	1
ACALDtm	6.37397	0	0		DNDPt35m	100000	100000	1
ALDD2xm	6.37397	0	0		DNDPt36m	100000	100000	1
FAOXC2252053m	1	1	1		DNDPt37m	100000	100000	1
FBA2	11.7755	32.4957	2.75961		DNDPt38m	100000	100000	1
KHK	11.7755	32.4957	2.75961		DNDPt39m	100000	100000	1
TRIOK	11.7755	32.4957	2.75961		DNDPt3m	100000	100000	1
NADtn	67.903	79.424	1.16967		DNDPt40m	100000	100000	1
NMNATn	67.903	79.424	1.16967		DNDPt41m	100000	100000	1
NMNtn	67.903	79.424	1.16967		DNDPt46m	100000	100000	1
AACOAT	47.1479	100.675	2.1353		DNDPt47m	100000	100000	1
EX_co2(e)	54.7263	35.4028	0.646906		DNDPt48m	100000	100000	1
CO2t	54.7263	35.4028	0.646906		DNDPt49m	100000	100000	1
EX_hco3(e)	54.7263	35.4028	0.646906		DNDPt4m	100000	100000	1
PIt2m_2	100117	100195	1.00078		DNDPt50m	100000	100000	1
FUM	199855	199995	1.0007		DNDPt51m	100000	100000	1
H2Otm	199834	200000	1.00083		DNDPt52m	100000	100000	1
Htr	100110	100105	0.999943		DNDPt53m	100000	100000	1
ACACT1r	100029	100049	1.0002		DNDPt54m	100000	100000	1
INSt	100022	100020	0.99998		DNDPt59m	100000	100000	1
ADK1	199977	200000	1.00012		DNDPt5m	100000	100000	1
ADK3	199977	200000	1.00012		DNDPt60m	100000	100000	1
VALTAm	100000	100000	1		DNDPt61m	100000	100000	1
VALt5m	100000	100000	1		DNDPt62m	100000	100000	1
3SALATAi	2	2	1		DNDPt63m	100000	100000	1
3SPYRSP	2	2	1		DNDPt6m	100000	100000	1
ILEt5m	100000	100000	1		DNDPt7m	100000	100000	1
ILETAm	100000	100000	1		DNDPt8m	100000	100000	1
DESAT22_1p	1	1	1		DNDPt9m	100000	100000	1
DNDPt51m	100000	100000	1		DOPAt4(2)r	200000	200000	1
DNDPt62m	100000	100000	1		DOPAtu	200000	200000	1
VALtec	100000	100000	1		DTDPtn	200000	200000	1
DNDPt52m	100000	100000	1		DTTPtn	200000	200000	1
DNDPt59m	100000	100000	1		EICOSTETCPT1	1	1	1
DNDPt60m	100000	100000	1		EICOSTETCPT2	1	1	1
DNDPt63m	100000	100000	1		EICOSTETCRNt	1	1	1
FAOXC2242046m	1	1	1		ESTRADIOLtr	100000	100000	1
ADRNCPT1	1	1	1		ESTRONESt	100000	100000	1
ADRNCPT2	1	1	1		ESTRONESt2	100000	100000	1
ADRNCRNt	1	1	1		ESTRONEtr	100000	100000	1
FAOXC2252053x	1	1	1		FACOAL204	100000	100000	1
ARTCOAL2	99982.8	99975.7	0.999928		FACOAL204i	100000	100000	1
RETt	99982.8	99975.7	0.999928		FACOAL226	100000	100000	1
CITt4_2	200000	199994	0.999972		FACOAL226i	100000	100000	1
CITt4_4	200000	199994	0.999972		FAEL183	1	1	1
ALR2	100000	99997.3	0.999973		FAEL184	1	1	1
ALCD21_L	100000	99997.3	0.999973		FAOXC182806m	1	1	1
ALR3	100000	99997.3	0.999973		FAOXC183803m	1	1	1
ORNt3m	200000	199998	0.99999		FAOXC183806m	1	1	1
ORNt4m	200000	199998	0.99999		FAOXC18480m	2	1.931	0.965499
CITRtm	200000	199999	0.999994		FAOXC2031836m	1	1	1
GLUDxm	199996	199995	0.999997		FAOXC204184m	1	1	1
GLUDym	199996	199995	0.999997		FAOXC2051843m	2	1.52147	0.760737
CKc	100000	100000	1		FAOXC2251836m	1	0.963717	0.963717
EX_thr-L(e)	1	1	1		FAOXC2252053m	1	1	1
1PPDCRp	1	1	1		FAOXC2252053x	1	1	1
25HVITD2t	100000	100000	1		FATP1t	199999	199999	1
25HVITD2tin	100000	100000	1		FATP2t	200000	200000	1
25HVITD2tin-m	100000	100000	1		FATP3t	200000	200000	1
25HVITD2tm	100000	100000	1		FATP4t	200000	200000	1
25HVITD3t	100000	100000	1		FATP5t	200000	200000	1
25HVITD3tin	100000	100000	1		FATP6t	200000	200000	1
25HVITD3tin-m	100000	100000	1		FATP7t	200000	200000	1
25HVITD3tm	100000	100000	1		FATP8t	200000	200000	1
2AMADPTm	1	1	1		FATP9t	200000	200000	1
2HCO3_NAt	200000	200000	1		FRUt1r	200000	200000	1
34DHPLACOX	100000	100000	1		FRUt4	200000	200000	1
34DHPLACOX(NADP)	100000	100000	1		FUMSO3tm	200000	200000	1
34DHXMANDACOX	100000	100000	1		FUMSO4tm	200000	200000	1
34DHXMANDACOX(NADP)	100000	100000	1		FUMTSULtm	200000	200000	1
3HCO3_NAt	200000	200000	1		FUMtm	200000	200000	1
3MOBt2im	100000	100000	1		G6PDH1er	100000	100000	1
3MOPt2im	100000	100000	1		G6PDH1rer	200000	200000	1
3MOX4HOXPGALDOX	100000	100000	1		G6PDH2rer	200000	200000	1
3MOX4HOXPGALDOX(NADP)	100000	100000	1		GALT	200000	200000	1
4HGLSDm	100000	100000	1		GALU	200000	200000	1
4MOPt2im	100000	100000	1		GALt1r	200000	200000	1
5MTHFt	100000	100000	1		GALt2_2	200000	200000	1
5MTHFt2	100000	100000	1		GALt4	200000	200000	1
AAPSAS	1	1	1		GALt4_2	200000	200000	1
AASAD3	1	1	1		GCHOLAt	200000	200000	1
AASAD3m	1	1	1		GCHOLAt2	100000	100000	1
ABUTt2r	200000	200000	1		GCHOLAte	200000	200000	1
ABUTt4(2)r	200000	200000	1		GLACter	100000	100000	1
ACACT1	100000	100000	1		GLCMter	100000	100000	1
ACCOAtn	200000	200000	1		GLCt1r	200000	200000	1
ACHtn	200000	200000	1		GLCt2_2	200000	200000	1
ADK1m	200000	200000	1		GLCt2r	200000	200000	1
ADK3m	200000	200000	1		GLCt4	200000	200000	1
ADNt	100000	100000	1		GLCt4_2	200000	200000	1
ADNt4	100000	100000	1		GLNALANaEx	100000	100000	1
ADNt5	100000	100000	1		GLNASNNaEx	100000	100000	1
ADRNt	200000	200000	1		GLNCYSNaEx	100000	100000	1
ALAASNNaEx	100000	100000	1		GLNLASEer	100000	100000	1
ALACYSNaEx	100000	100000	1		GLNSERNaEx	100000	100000	1
ALADGLNexR	200000	200000	1		GLNTHRNaEx	100000	100000	1
ALADGLYexR	200000	200000	1		GLNt4	100000	100000	1
ALAGLNNaEx	100000	100000	1		GLNtN1	200000	200000	1
ALAGLNexR	200000	200000	1		GLRASE	100000	100000	1
ALAGLYexR	200000	200000	1		GLYt2r	200000	200000	1
ALASERNaEx	100000	100000	1		GLYt4	100000	100000	1
ALATHRNaEx	100000	100000	1		GLYt7(211)r	200000	200000	1
ALAt2r	200000	200000	1		GLYt7(311)r	200000	200000	1
ALAt4	100000	100000	1		GSNt	100000	100000	1
ALAtN1	200000	200000	1		GSNt4	100000	100000	1
ALCD21_D	100000	100000	1		GSNt5	100000	100000	1
ALCD22_D	100000	100000	1		GULLACter	100000	100000	1
ALCD22_L	100000	100000	1		GULNDer	100000	100000	1
ARACHDt2	200000	200000	1		H2CO3D2m	199987	199994	1.00003
ARACHt	200000	200000	1		H2CO3Dm	199987	199994	1.00003
ARGLYSex	1	1	1		H2Ot	200000	200000	1
ARGt4	1	1	1		H2Otm	200000	199834	0.999168
ARGtiDF	1	1	1		HCO3Em	199987	199994	1.00003
ARTFR11	100000	100000	1		HCO3_CLt	200000	200000	1
ARTFR202	1	1	1		HCO3_NAt	200000	200000	1
ARTFR203	1	1	1		HDCAtr	199999	199999	1
ARTFR204	1	1	1		HISt4	100000	100000	1
ARTFR210	1	1	1		HIStN1	100001	100001	1
ASCBt	200000	200000	1		HIStiDF	100000	100000	1
ASCBt4	200000	200000	1		HSD11B1r	200000	200000	1
ASNALANaEx	100000	100000	1		HSD11B2r	200000	200000	1
ASNCYSNaEx	100000	100000	1		HSD17B1	100000	100000	1
ASNGLNNaEx	100000	100000	1		HSD17B7r	100000	100000	1
ASNSERNaEx	100000	100000	1		HSD17B8r	100000	100000	1
ASNTHRNaEx	100000	100000	1		HSD3A1r	200000	200000	1
ASNt4	100000	100000	1		HSD3A2r	200000	200000	1
ASNtN1	200000	200000	1		IDPtn	200000	200000	1
ATPtm	100000	100000	1		ILETA	100000	100000	1
BTNt2	100000	100000	1		ILEt4	100000	100000	1
BTNt4i	100000	100000	1		ILEtec	100000	100000	1
C110CPT2m	100000	100000	1		INSTt2r	200000	200000	1
C204CPT1	1	1	1		INSTt4	200000	200000	1
C204CPT2	1	1	1		INSTt4_2	200000	200000	1
C204CRNt	1	1	1		INSt4	100000	100000	1
CAt7r	200000	200000	1		INSt5	100000	100000	1
CHAT	200000	200000	1		ITCOAL1m	200000	200000	1
CHATn	200000	200000	1		ITCOALm	200000	200000	1
CHOLATEt2	100000	100000	1		ITPtn	200000	200000	1
CHOLt4	200000	200000	1		It	200000	200000	1
CHOLtn	200000	200000	1		KCC2t	200000	200000	1
CHOLtu	200000	200000	1		KCCt	200000	200000	1
CK	100000	100000	1		L-LACt2r	200000	200000	1
CLHCO3tex2	100000	100000	1		L-LACt4r	200000	200000	1
CLHCOtex	100000	100000	1		LALDD	200000	200000	1
CLI2tex	100000	100000	1		LALDO2	100000	100000	1
CLOHtex2	100000	100000	1		LALDO2x	100000	100000	1
CLOXAtex2	100000	100000	1		LEUTA	100000	100000	1
COAtn	200000	200000	1		LEUTAm	100000	100000	1
CREATtmdiffir	100000	100000	1		LEUt4	100000	100000	1
CRNt	200000	200000	1		LEUt5m	100000	100000	1
CRNtHa	100000	100000	1		LGNCt	200000	200000	1
CRNtuIR	100000	100000	1		LGTHL	100000	100000	1
CRNtuNa	100000	100000	1		LNLCCPT1	1	1	1
CRVNCtr	200000	200000	1		LNLCCPT2	1	1	1
CSNAT	100000	100000	1		LNLCCRNt	1	1	1
CYSALANaEx	100000	100000	1		LNLNCACPT1	1	1	1
CYSASNNaEx	100000	100000	1		LNLNCACPT2	1	1	1
CYSGLNNaEx	100000	100000	1		LNLNCACRNt	1	1	1
CYSGLUexR	200000	200000	1		LNLNCGCPT1	1	1	1
CYSGLYex	100000	100000	1		LNLNCGCPT2	1	1	1
CYSGLYexR	200000	200000	1		LNLNCGCRNt	1	1	1
CYSSERNaEx	100000	100000	1		LPCOXp	1	1	1
CYSTHRNaEx	100000	100000	1		LYSOXp	1	1	1
CYSt4	100000	100000	1		LYSt4	100000	100000	1
CYStec	200000	200000	1		LYStiDF	100000	100000	1
CYTDt	100000	100000	1		LYStip	1	1	1
CYTDt4	100000	100000	1		LYStm	1	1	1
CYTDt5	100000	100000	1		MALSO3tm	200000	200000	1
CYTK1	200000	200000	1		MALSO4tm	200000	200000	1
CYTK10	200000	200000	1		MALTSULtm	200000	200000	1
CYTK10n	200000	200000	1		MALtm	200000	200000	1
CYTK11	200000	200000	1		MANt1r	200000	200000	1
CYTK11n	200000	200000	1		MANt4	200000	200000	1
CYTK12	200000	200000	1		MECOALm	200000	200000	1
CYTK12n	200000	200000	1		MECOAS1m	200000	200000	1
CYTK13	200000	200000	1		METLEUex	100000	100000	1
CYTK13n	200000	200000	1		METt4	100000	100000	1
CYTK14	200000	200000	1		METtec	100001	100001	1
CYTK14n	200000	200000	1		MMSAD1m	1	1	1
CYTK1n	200000	200000	1		MMTSADm	1	1	1
CYTK2	200000	200000	1		NADHtpu	100000	100000	1
CYTK2n	200000	200000	1		NADHtru	100000	100000	1
CYTK3	200000	200000	1		NADPHtru	100000	100000	1
CYTK3n	200000	200000	1		NADPtru	100000	100000	1
CYTK4	200000	200000	1		NADtpu	100000	100000	1
CYTK4n	200000	200000	1		NADtru	100000	100000	1
CYTK5	200000	200000	1		NAHCO3_HCLt	200000	200000	1
CYTK5n	200000	200000	1		NAIt	200000	200000	1
CYTK6	200000	200000	1		NAt	200000	200000	1
CYTK6n	200000	200000	1		NAt3_1	200000	200000	1
CYTK7	200000	200000	1		NAt5	200000	200000	1
CYTK7n	200000	200000	1		NCCt	100000	100000	1
CYTK8	200000	200000	1		NCKt	200000	200000	1
CYTK8n	200000	200000	1		NCNt	200000	200000	1
CYTK9	200000	200000	1		NDPK1	200000	200000	1
CYTK9n	200000	200000	1		NDPK10	200000	200000	1
DALAt2r	200000	200000	1		NDPK10n	200000	200000	1
DCK1n	200000	200000	1		NDPK1m	200000	200000	1
DCK2n	200000	200000	1		NDPK1n	200000	200000	1
DESAT18_10	1	1	1		NDPK2	200000	200000	1
DESAT18_9	1	1	1		NDPK2n	200000	200000	1
DESAT20_1	1	1	1		NDPK3	200000	200000	1
DESAT20_2	1	1	1		NDPK3n	200000	200000	1
DIDPtn	200000	200000	1		NDPK4	200000	200000	1
DITPtn	200000	200000	1		NDPK4m	100000	100000	1
DLNLCGCPT1	1	1	1		NDPK4n	200000	200000	1
DLNLCGCPT2	1	1	1		NDPK5	200000	200000	1
DLNLCGCRNt	1	1	1		NDPK5m	100000	100000	1
DMNONCRNCPT2	100000	100000	1		NDPK5n	200000	200000	1
DNDPt10m	100000	100000	1		NDPK6	100000	100000	1
DNDPt11m	100000	100000	1		NDPK7	200000	200000	1
DNDPt14m	100000	100000	1		NDPK7m	100000	100000	1
DNDPt15m	100000	100000	1		NDPK7n	200000	200000	1
DNDPt16m	100000	100000	1		NDPK8	200000	200000	1
DNDPt17m	100000	100000	1		NDPK8m	100000	100000	1
DNDPt22m	100000	100000	1		NDPK8n	200000	200000	1
DNDPt23m	100000	100000	1		NDPK9	200000	200000	1
DNDPt24m	100000	100000	1		NDPK9n	200000	200000	1
DNDPt25m	100000	100000	1		NH4t3r	200000	200000	1
DNDPt26m	100000	100000	1		NKCC2t	200000	200000	1
DNDPt27m	100000	100000	1		NKCCt	200000	200000	1
DNDPt28m	100000	100000	1		NNAT	100000	100000	1
DNDPt29m	100000	100000	1		NRPPHRt4(2)r	200000	200000	1
DNDPt33m	100000	100000	1		NRPPHRtu	200000	200000	1
DNDPt34m	100000	100000	1		NRVNCt	200000	200000	1
DNDPt35m	100000	100000	1		OCDCAtr	200000	200000	1
DNDPt36m	100000	100000	1		OCDCEAtr	200000	200000	1
DNDPt37m	100000	100000	1		ORNt3m	199998	200000	1.00001
DNDPt38m	100000	100000	1		ORNt4m	199998	200000	1.00001
DNDPt39m	100000	100000	1		OXAHCOtex	100000	100000	1
DNDPt3m	100000	100000	1		P5CR	100000	100000	1
DNDPt40m	100000	100000	1		P5CRm	100000	100000	1
DNDPt41m	100000	100000	1		P5CRx	100000	100000	1
DNDPt46m	100000	100000	1		P5CRxm	100000	100000	1
DNDPt47m	100000	100000	1		PCREATtmdiffir	100000	100000	1
DNDPt48m	100000	100000	1		PHCDm	100000	100000	1
DNDPt49m	100000	100000	1		PHCHGSm	100000	100000	1
DNDPt4m	100000	100000	1		PHEt4	100000	100000	1
DNDPt50m	100000	100000	1		PIt7	200000	200000	1
DNDPt53m	100000	100000	1		PIt7ir	100000	100000	1
DNDPt54m	100000	100000	1		PIt8	200000	200000	1
DNDPt5m	100000	100000	1		PIt9	200000	200000	1
DNDPt61m	100000	100000	1		PPD2CSPp	1	1	1
DNDPt6m	100000	100000	1		PPDOx	100000	100000	1
DNDPt7m	100000	100000	1		PPDOy	100000	100000	1
DNDPt8m	100000	100000	1		PRO1x	100000	100000	1
DNDPt9m	100000	100000	1		PRO1xm	100000	100000	1
DOPAt4(2)r	200000	200000	1		PROSTGE2t	200000	200000	1
DOPAtu	200000	200000	1		PROSTGE2t2	200000	200000	1
DTDPtn	200000	200000	1		PROt2r	200000	200000	1
DTTPtn	200000	200000	1		PROt4	100000	100000	1
EICOSTETCPT1	1	1	1		PROt4(2)r	200000	200000	1
EICOSTETCPT2	1	1	1		RADH	200000	200000	1
EICOSTETCRNt	1	1	1		RADH2	100000	100000	1
ESTRADIOLtr	100000	100000	1		RADH3	200000	200000	1
ESTRONESt	100000	100000	1		RADH4	100000	100000	1
ESTRONESt2	100000	100000	1		RAI1	200000	200000	1
ESTRONEtr	100000	100000	1		RAI2	200000	200000	1
FACOAL204	100000	100000	1		RAI3	200000	200000	1
FACOAL204i	100000	100000	1		RDH1	200000	200000	1
FACOAL226	100000	100000	1		RDH1a	100000	100000	1
FACOAL226i	100000	100000	1		RDH2	200000	200000	1
FAEL183	1	1	1		RDH2a	100000	100000	1
FAEL184	1	1	1		RDH3	200000	200000	1
FAOXC182806m	1	1	1		RDH3a	100000	100000	1
FAOXC183803m	1	1	1		RDH4	200000	200000	1
FAOXC183806m	1	1	1		RETI1	200000	200000	1
FAOXC2031836m	1	1	1		RETI2	200000	200000	1
FAOXC204	1	1	1		RETI3	200000	200000	1
FAOXC204184m	1	1	1		RIBt	100000	100000	1
FATP1t	199999	199999	1		RIBt2	100000	100000	1
FATP2t	200000	200000	1		RTOT1	100000	100000	1
FATP3t	200000	200000	1		RTOT5	1.25	0.796291	0.637033
FATP4t	200000	200000	1		SACCD3m	1	1	1
FATP5t	200000	200000	1		SACCD4m	1	1	1
FATP6t	200000	200000	1		SERALANaEx	100000	100000	1
FATP7t	200000	200000	1		SERASNNaEx	100000	100000	1
FATP8t	200000	200000	1		SERCYSNaEx	100000	100000	1
FATP9t	200000	200000	1		SERDGLNexR	200000	200000	1
FRUt1r	200000	200000	1		SERDGLYexR	200000	200000	1
FRUt4	200000	200000	1		SERGLNNaEx	100000	100000	1
FUMSO3tm	200000	200000	1		SERGLNexR	200000	200000	1
FUMSO4tm	200000	200000	1		SERGLYexR	200000	200000	1
FUMTSULtm	200000	200000	1		SERLYSNaex	100000	100000	1
FUMtm	200000	200000	1		SERTHRNaEx	100000	100000	1
G6PDH1er	100000	100000	1		SERt4	100000	100000	1
G6PDH1rer	200000	200000	1		SERtN1	200000	200000	1
G6PDH2rer	200000	200000	1		SO4HCOtex	100000	100000	1
GALT	200000	200000	1		SRTNt6(2)r	200000	200000	1
GALU	200000	200000	1		SRTNtu	200000	200000	1
GALt1r	200000	200000	1		STRDNCCPT1	1	1	1
GALt2_2	200000	200000	1		STRDNCCPT2	1	1	1
GALt4	200000	200000	1		STRDNCCRNt	1	1	1
GALt4_2	200000	200000	1		SUCCt4_2	200000	200000	1
GCHOLAt	200000	200000	1		SUCCt4_3	200000	200000	1
GCHOLAt2	100000	100000	1		SUCOAS1m	200000	200000	1
GCHOLAte	200000	200000	1		SUCOASm	200000	200000	1
GLACter	100000	100000	1		TCHOLAt	200000	200000	1
GLCMter	100000	100000	1		TCHOLAt2	100000	100000	1
GLCt1r	200000	200000	1		TCHOLAte	200000	200000	1
GLCt2_2	200000	200000	1		THP2Ctp	1	1	1
GLCt2r	200000	200000	1		THRALANaEx	100000	100000	1
GLCt4	200000	200000	1		THRASNNaEx	100000	100000	1
GLCt4_2	200000	200000	1		THRCYSNaEx	100000	100000	1
GLNALANaEx	100000	100000	1		THRGLNNaEx	100000	100000	1
GLNASNNaEx	100000	100000	1		THRGLNexR	200000	200000	1
GLNCYSNaEx	100000	100000	1		THRGLYexR	200000	200000	1
GLNLASEer	100000	100000	1		THRSERNaEx	100000	100000	1
GLNSERNaEx	100000	100000	1		THRt4	100000	100000	1
GLNTHRNaEx	100000	100000	1		THYOXt	200000	200000	1
GLNt4	100000	100000	1		THYOXt2	200000	200000	1
GLNtN1	200000	200000	1		TRIODTHYt	200000	200000	1
GLRASE	100000	100000	1		TRIODTHYt2	200000	200000	1
GLYt2r	200000	200000	1		TRPt	100000	100000	1
GLYt4	100000	100000	1		TRPt4	100000	100000	1
GLYt7(211)r	200000	200000	1		TTDCAt	100000	100000	1
GLYt7(311)r	200000	200000	1		TTDCAtr	100000	100000	1
GSNt	100000	100000	1		TYRt	100000	100000	1
GSNt4	100000	100000	1		TYRt4	100000	100000	1
GSNt5	100000	100000	1		UGLT	200000	200000	1
GULLACter	100000	100000	1		UMPK	200000	200000	1
GULNDer	100000	100000	1		UMPK2	200000	200000	1
H2Ot	200000	200000	1		UMPK2n	200000	200000	1
HCO3_CLt	200000	200000	1		UMPK3	200000	200000	1
HCO3_NAt	200000	200000	1		UMPK3n	200000	200000	1
HDCAtr	199999	199999	1		UMPK4	200000	200000	1
HISt4	100000	100000	1		UMPK4n	200000	200000	1
HIStN1	100001	100001	1		UMPK5	200000	200000	1
HIStiDF	100000	100000	1		UMPK5n	200000	200000	1
HSD11B1r	200000	200000	1		UMPK6	200000	200000	1
HSD11B2r	200000	200000	1		UMPK6n	200000	200000	1
HSD17B1	100000	100000	1		UMPK7	200000	200000	1
HSD17B7r	100000	100000	1		UMPK7n	200000	200000	1
HSD17B8r	100000	100000	1		UMPKn	200000	200000	1
HSD3A1r	200000	200000	1		UREAt	200000	199999	0.999995
HSD3A2r	200000	200000	1		UREAt5	200000	199999	0.999995
IDPtn	200000	200000	1		URIt	100000	100000	1
ILETA	100000	100000	1		URIt4	100000	100000	1
ILEt4	100000	100000	1		URIt5	100000	100000	1
INSTt2r	200000	200000	1		UROLACer	100000	100000	1
INSTt4	200000	200000	1		VALTA	100000	100000	1
INSTt4_2	200000	200000	1		VALt4	100000	100000	1
INSt4	100000	100000	1		VITD3t	100000	100000	1
INSt5	100000	100000	1		VITD3t2	100000	100000	1
ITCOAL1m	200000	200000	1		VITD3tm	100000	100000	1
ITCOALm	200000	200000	1		VITD3tm3	100000	100000	1
ITPtn	200000	200000	1		PHEtec	100000	100000	1
It	200000	200000	1		SO4CLtex2	99999.2	99999	0.999998
KCC2t	200000	200000	1		SO4OXAtex2	99999.2	99999	0.999998
KCCt	200000	200000	1		LEUtec	199999	199999	1
L-LACt2r	200000	200000	1		MTHFD	199993	199971	0.99989
L-LACt4r	200000	200000	1		MTHFD2	199993	199971	0.99989
LALDD	200000	200000	1		MTHFD2m	199994	199972	0.99989
LALDO2	100000	100000	1		MTHFDm	199994	199972	0.99989
LALDO2x	100000	100000	1		SO4t4_3	199998	199998	0.999998
LEUTA	100000	100000	1		CITRtm	199999	200000	1.00001
LEUt4	100000	100000	1		FUM	199995	199855	0.999296
LEUtec	199999	199999	1		FUMm	199995	199834	0.999191
LGNCt	200000	200000	1		AGPAT1	49987.8	49991.4	1.00007
LGTHL	100000	100000	1		GPAM_hs	49987.8	49991.4	1.00007
LNLCCPT1	1	1	1		ARTPLM1	100007	100004	0.999969
LNLCCPT2	1	1	1		GLUDxm	199995	199996	1
LNLCCRNt	1	1	1		GLUDym	199995	199996	1
LNLNCACPT1	1	1	1		GLUt2m	100072	100044	0.999721
LNLNCACPT2	1	1	1		ILETAm	100000	100000	1
LNLNCACRNt	1	1	1		ILEt5m	100000	100000	1
LNLNCGCPT1	1	1	1		LALDO	100043	100008	0.999654
LNLNCGCPT2	1	1	1		SO4t4_2	199998	199998	0.999998
LNLNCGCRNt	1	1	1		VALTAm	100000	100000	1
LPCOXp	1	1	1		VALt5m	100000	100000	1
LYSOXp	1	1	1		CKc	100000	100000	1
LYSt4	100000	100000	1		VALtec	100000	100000	1
LYStiDF	100000	100000	1		ICDHxm	99997.5	99995	0.999975
LYStip	1	1	1		ICDHyrm	99997.5	99995	0.999975
LYStm	1	1	1		ALR2	99997.3	100000	1.00003
MALSO3tm	200000	200000	1		ALCD21_L	99997.3	100000	1.00003
MALSO4tm	200000	200000	1		ALR3	99997.3	100000	1.00003
MALTSULtm	200000	200000	1		ACACT1r	100049	100029	0.999802
MALtm	200000	200000	1		INSt	100020	100022	1.00002
MANt1r	200000	200000	1		LPS	99975.7	99982.8	1.00007
MANt4	200000	200000	1		ARTCOAL3	99975.7	99982.8	1.00007
MECOALm	200000	200000	1		DGAT	99975.7	99982.8	1.00007
MECOAS1m	200000	200000	1		LPS2e	99975.7	99982.8	1.00007
METLEUex	100000	100000	1		RTOTALt	99975.7	99982.8	1.00007
METt4	100000	100000	1		MAGt	149963	149974	1.00007
METtec	100001	100001	1		DAGt	199951	199966	1.00007
MMSAD1m	1	1	1		LPS3	49987.8	49991.4	1.00007
MMTSADm	1	1	1		GLYCt	49987.8	49991.4	1.00007
NADHtpu	100000	100000	1		LPS2	99975.7	99982.8	1.00007
NADHtru	100000	100000	1		LPS3e	49987.8	49991.4	1.00007
NADPHtru	100000	100000	1		EX_h(e)	99975.7	99982.8	1.00007
NADPtru	100000	100000	1		RETH	99975.7	99982.8	1.00007
NADtpu	100000	100000	1		RETFA	99975.7	99982.8	1.00007
NADtru	100000	100000	1		ARTCOAL1	99975.7	99982.8	1.00007
NAHCO3_HCLt	200000	200000	1		ARTCOAL2	99975.7	99982.8	1.00007
NAIt	200000	200000	1		LPSe	99975.7	99982.8	1.00007
NAt	200000	200000	1		MOGAT	99975.7	99982.8	1.00007
NAt3_1	200000	200000	1		RETFAt	99975.7	99982.8	1.00007
NAt5	200000	200000	1		RETHe	99975.7	99982.8	1.00007
NCCt	100000	100000	1		RETt	99975.7	99982.8	1.00007
NCKt	200000	200000	1		RTOTAL3t	99975.7	99982.8	1.00007
NCNt	200000	200000	1		TAGt	99975.7	99982.8	1.00007
NDPK1	200000	200000	1		PIt2m_2	100195	100117	0.999222
NDPK10	200000	200000	1		RTOTAL2t	99975.7	99982.8	1.00007
NDPK10n	200000	200000	1		GLYK	49987.8	49991.4	1.00007
NDPK1m	200000	200000	1		NNATr	100031	100011	0.999798
NDPK1n	200000	200000	1		Htr	100105	100110	1.00006
NDPK2	200000	200000	1		NDPK6m	100039	100014	0.999747
NDPK2n	200000	200000	1		GLCter	100063	100023	0.999596
NDPK3	200000	200000	1		CHOLATEt	100063	100023	0.999596
NDPK3n	200000	200000	1		CSNATr	100104	100037	0.999327
NDPK4	200000	200000	1		AKGMALtm	100134	100127	0.999937
NDPK4m	100000	100000	1		DAGK_hs	50082.3	50025.2	0.99886
NDPK4n	200000	200000	1		DESAT18_5	6.13198	2.55318	0.416372
NDPK5	200000	200000	1		GTHDH	78.7393	28.1887	0.358001
NDPK5m	100000	100000	1		PEFLIPm	62.9914	22.551	0.358001
NDPK5n	200000	200000	1		GLYOX	42.6859	8.05392	0.188679
NDPK6	100000	100000	1		NTD6	62.9914	28.9249	0.459189
NDPK7	200000	200000	1		THFtm	21.3788	6.63264	0.310244
NDPK7m	100000	100000	1		C226COAtx	2	1.05102	0.525509
NDPK7n	200000	200000	1		C226CPT1	2	1.05102	0.525509
NDPK8	200000	200000	1		C226CPT2	2	1.05102	0.525509
NDPK8m	100000	100000	1		C226CRNt	2	1.05102	0.525509
NDPK8n	200000	200000	1		FAOXC226	2	1.05102	0.525509
NDPK9	200000	200000	1		FAOXC226205m	2	1.05102	0.525509
NDPK9n	200000	200000	1		TDP	31.4957	11.2755	0.358001
NH4t3r	200000	200000	1		THMP	31.4957	11.2755	0.358001
NKCC2t	200000	200000	1		TMDPK	31.4957	11.2755	0.358001
NKCCt	200000	200000	1		DURIK1	62.9914	22.551	0.358001
NNAT	100000	100000	1		RTOT_3	2.46176	1.89327	0.769074
NRPPHRt4(2)r	200000	200000	1		RTOT2	2.46176	1.89327	0.769074
NRPPHRtu	200000	200000	1		ARTPLM3	12.4024	8.15236	0.657322
NRVNCt	200000	200000	1		ARTFR209	1	0.398427	0.398427
OCDCAtr	200000	200000	1		PPAn	79.424	67.903	0.854943
OCDCEAtr	200000	200000	1		L-LACDcm	47.3066	22.551	0.476699
OXAHCOtex	100000	100000	1		PI4PP	62.9914	22.551	0.358001
P5CR	100000	100000	1		FAOXC16080m	7.47886	4.36582	0.583754
P5CRm	100000	100000	1		ARTPLM3m	7.47886	4.36582	0.583754
P5CRx	100000	100000	1		RTOTAL3CRNCPT1	7.47886	4.36582	0.583754
P5CRxm	100000	100000	1		RTOTAL3CRNCPT2	7.47886	4.36582	0.583754
PCREATtmdiffir	100000	100000	1		RTOTAL3CRNt	7.47886	4.36582	0.583754
PHCDm	100000	100000	1		THMTP	62.9914	22.551	0.358001
PHCHGSm	100000	100000	1		TMDPPK	62.9914	22.551	0.358001
PHEt4	100000	100000	1		C204CPT1	1	1	1
PIt7	200000	200000	1		C204CPT2	1	1	1
PIt7ir	100000	100000	1		C204CRNt	1	1	1
PIt8	200000	200000	1		FAOXC204	1	1	1
PIt9	200000	200000	1		ARTFR206	1	0.587265	0.587265
PPD2CSPp	1	1	1		ARTFR212	1	0.383846	0.383846
PPDOx	100000	100000	1		BDMT_U	2.17212	0.77762	0.358001
PPDOy	100000	100000	1		DOLASNT_Uer	2.17212	0.77762	0.358001
PRO1x	100000	100000	1		DOLDPP_Uer	2.17212	0.77762	0.358001
PRO1xm	100000	100000	1		DOLPGT1_Uer	2.17212	0.77762	0.358001
PROSTGE2t	200000	200000	1		DOLPGT2_Uer	2.17212	0.77762	0.358001
PROSTGE2t2	200000	200000	1		DOLPGT3_Uer	2.17212	0.77762	0.358001
PROt2r	200000	200000	1		DOLPMT1_Uer	2.17212	0.77762	0.358001
PROt4	100000	100000	1		DOLPMT2_Uer	2.17212	0.77762	0.358001
PROt4(2)r	200000	200000	1		DOLPMT3_Uer	2.17212	0.77762	0.358001
RADH	200000	200000	1		DOLPMT4_Uer	2.17212	0.77762	0.358001
RADH2	100000	100000	1		G12MT1_U	2.17212	0.77762	0.358001
RADH3	200000	200000	1		G12MT2_U	2.17212	0.77762	0.358001
RADH4	100000	100000	1		G13MT_U	2.17212	0.77762	0.358001
RAI1	200000	200000	1		G16MT_U	2.17212	0.77762	0.358001
RAI2	200000	200000	1		GLCNACPT_U	2.17212	0.77762	0.358001
RAI3	200000	200000	1		GLCNACT_U	2.17212	0.77762	0.358001
RDH1	200000	200000	1		M4MPDOL_Uter	0.217212	0.077762	0.358001
RDH1a	100000	100000	1		DOLMANP_Uter	8.68847	3.11048	0.358001
RDH2	200000	200000	1		DOLPMT_U	8.68847	3.11048	0.358001
RDH2a	100000	100000	1		B3GNT38g	20.9971	7.51699	0.358001
RDH3	200000	200000	1		DIGALSIDEtg	20.9971	7.51699	0.358001
RDH3a	100000	100000	1		DIGALSIDEtl	20.9971	7.51699	0.358001
RDH4	200000	200000	1		GALSIDEtg	20.9971	7.51699	0.358001
RETI1	200000	200000	1		GALSIDEtl	20.9971	7.51699	0.358001
RETI2	200000	200000	1		GLAl	20.9971	7.51699	0.358001
RETI3	200000	200000	1		ARTPLM1m	7.47886	4.36582	0.583754
RIBt	100000	100000	1		RTOTALCRNCPT1	7.47886	4.36582	0.583754
RIBt2	100000	100000	1		RTOTALCRNCPT2	7.47886	4.36582	0.583754
RTOT1	100000	100000	1		RTOTALCRNt	7.47886	4.36582	0.583754
SACCD3m	1	1	1		THRD_L	1	1	1
SACCD4m	1	1	1		PYRt2m	79.5356	29.1887	0.366989
SERALANaEx	100000	100000	1		CTPS1	31.4957	14.4625	0.459189
SERASNNaEx	100000	100000	1		ADRNCPT1	1	1	1
SERCYSNaEx	100000	100000	1		ADRNCPT2	1	1	1
SERDGLNexR	200000	200000	1		ADRNCRNt	1	1	1
SERDGLYexR	200000	200000	1		FAOXC2242046m	1	1	1
SERGLNNaEx	100000	100000	1		ELAIDCPT1	5.57099	2.50008	0.448768
SERGLNexR	200000	200000	1		ELAIDCPT2	5.57099	2.50008	0.448768
SERGLYexR	200000	200000	1		ELAIDCRNt	5.57099	2.50008	0.448768
SERLYSNaex	100000	100000	1		FAOXC1811601m	5.57099	2.50008	0.448768
SERTHRNaEx	100000	100000	1		ARTFR208	1.51446	0.587265	0.387771
SERt4	100000	100000	1		C161CPT1	6.20406	3.01556	0.486063
SERtN1	200000	200000	1		C161CRNt	6.20406	3.01556	0.486063
SO4HCOtex	100000	100000	1		C161CPT2	6.20406	3.01556	0.486063
SRTNt6(2)r	200000	200000	1		FAOXC16180m	6.20406	3.01556	0.486063
SRTNtu	200000	200000	1		PGCD	20.9971	23.2503	1.10731
STRDNCCPT1	1	1	1		NTD5	62.9914	22.551	0.358001
STRDNCCPT2	1	1	1		TMDK1	62.9914	22.551	0.358001
STRDNCCRNt	1	1	1		CMPACNAtg	3.27228	1.17148	0.358001
SUCCt4_2	200000	200000	1		PPM	62.4767	30.068	0.481267
SUCCt4_3	200000	200000	1		LDH_L	89.9924	30.6049	0.340083
SUCOAS1m	200000	200000	1		DESAT22_1p	1	1	1
SUCOASm	200000	200000	1		PRPPS	41.4796	22.551	0.543664
TCHOLAt	200000	200000	1		LCADi	42.6859	8.05392	0.188679
TCHOLAt2	100000	100000	1		FAOXC180	6.5778	3.36218	0.511141
TCHOLAte	200000	200000	1		ARTFR43	3.57906	1.28131	0.358001
THP2Ctp	1	1	1		ARTFR32	3.57906	1.28131	0.358001
THRALANaEx	100000	100000	1		GTHP	107.372	38.4391	0.358001
THRASNNaEx	100000	100000	1		RTOT_2	2.41975	1.51236	0.625008
THRCYSNaEx	100000	100000	1		BILGLCURt	62.9914	22.551	0.358001
THRGLNNaEx	100000	100000	1		BILGLCURte	62.9914	22.551	0.358001
THRGLNexR	200000	200000	1		ESTRADIOLGLCt	62.9914	22.551	0.358001
THRGLYexR	200000	200000	1		ESTRADIOLGLCt2	62.9914	22.551	0.358001
THRSERNaEx	100000	100000	1		ETF	90.3055	56.3774	0.624297
THRt4	100000	100000	1		ETFQO	90.3055	56.3774	0.624297
THYOXt	200000	200000	1		C161CPT12	6.91085	3.70265	0.535774
THYOXt2	200000	200000	1		C161CPT22	6.91085	3.70265	0.535774
TRIODTHYt	200000	200000	1		C161CRN2t	6.91085	3.70265	0.535774
TRIODTHYt2	200000	200000	1		FAOXC161802m	6.91085	3.70265	0.535774
TRPt	100000	100000	1		PI45P3Kn	62.9914	22.551	0.358001
TRPt4	100000	100000	1		GGNG	3.31534	1.18689	0.358001
TTDCAt	100000	100000	1		GLBRAN	3.31534	1.18689	0.358001
TTDCAtr	100000	100000	1		GLDBRAN	3.31534	1.18689	0.358001
TYRt4	100000	100000	1		GLGNS1	3.31534	1.18689	0.358001
UGLT	200000	200000	1		GLPASE1	3.31534	1.18689	0.358001
UMPK	200000	200000	1		GLPASE2	3.31534	1.18689	0.358001
UMPK2	200000	200000	1		ARTPLM2m	7.47886	4.36582	0.583754
UMPK2n	200000	200000	1		RTOTAL2CRNCPT1	7.47886	4.36582	0.583754
UMPK3	200000	200000	1		RTOTAL2CRNCPT2	7.47886	4.36582	0.583754
UMPK3n	200000	200000	1		RTOTAL2CRNt	7.47886	4.36582	0.583754
UMPK4	200000	200000	1		6DHFtm	12.5983	4.51019	0.358001
UMPK4n	200000	200000	1		DHFtm	12.5983	4.51019	0.358001
UMPK5	200000	200000	1		FPGS4m	12.5983	4.51019	0.358001
UMPK5n	200000	200000	1		FPGS5m	12.5983	4.51019	0.358001
UMPK6	200000	200000	1		F1PGT	1.63614	0.585739	0.358001
UMPK6n	200000	200000	1		FK	1.63614	0.585739	0.358001
UMPK7	200000	200000	1		FUCASEly	1.63614	0.585739	0.358001
UMPK7n	200000	200000	1		FUCtly	1.63614	0.585739	0.358001
UMPKn	200000	200000	1		S2L2FN2M2MASNtly	1.63614	0.585739	0.358001
URIt	100000	100000	1		DADA	19.6848	21.705	1.10263
URIt4	100000	100000	1		PUNP6	19.6848	21.705	1.10263
URIt5	100000	100000	1		CytOxe-	184.611	112.755	0.61077
UROLACer	100000	100000	1		SOProd	184.611	112.755	0.61077
VALTA	100000	100000	1		FAOXC80	12.5442	6.23405	0.496969
VALt4	100000	100000	1		GALASE20ly	1.28554	0.460224	0.358001
VITD3t	100000	100000	1		KSII_CORE4tly	1.28554	0.460224	0.358001
VITD3t2	100000	100000	1		NACHEX26ly	1.28554	0.460224	0.358001
VITD3tm	100000	100000	1		S6TASE25ly	1.28554	0.460224	0.358001
VITD3tm3	100000	100000	1		S6TASE26ly	1.28554	0.460224	0.358001
DCSPTN1COAtx	1	1	1		SIAASE4ly	1.28554	0.460224	0.358001
DCSPTN1CPT1	1	1	1		CHLP	62.9914	22.551	0.358001
DCSPTN1CPT2	1	1	1		ASNS1	15.2911	5.35249	0.350039
DCSPTN1CRNt	1	1	1		EX_o2s(e)	157.479	56.3774	0.358001
3SALAASPm	2	2	1		PSERT	20.9971	23.2503	1.10731
3SALATAim	2	2	1		PSP_L	20.9971	23.2503	1.10731
3SPYRSPm	2	2	1		ARTFR46	3.57906	1.28131	0.358001
THRD_L	1	1	1		SBPP3er	62.9914	22.551	0.358001
SO4t4_3	199998	199998	1		SPHINGStr	62.9914	22.551	0.358001
UREAt	199999	200000	1.00001		SPHK21c	62.9914	22.551	0.358001
UREAt5	199999	200000	1.00001		SPHS1Ptr	62.9914	22.551	0.358001
GLCter	100023	100063	1.0004		SBPP1er	62.9914	22.551	0.358001
PHEtec	100000	100000	1		SLCBK1	62.9914	22.551	0.358001
TYRt	100000	100000	1		SPH1Ptr	62.9914	22.551	0.358001
RETFA	99982.8	99975.7	0.999928		SPHGNtr	62.9914	22.551	0.358001
ILEtec	100000	100000	1		DPCOAPP	31.4957	11.2755	0.358001
LEUTAm	100000	100000	1		PTPAT	31.4957	11.2755	0.358001
ICDHxm	99995	99997.5	1.00003		SARDHm	18.5269	6.63264	0.358001
LEUt5m	100000	100000	1		COAtm	122.189	66.607	0.545116
SO4OXAtex2	99999	99999.2	1		2AMACHYD	20.9971	23.2503	1.10731
SO4CLtex2	99999	99999.2	1		SERHL	20.9971	23.2503	1.10731
SO4t4_2	199998	199998	1		O2Stx	157.479	56.3774	0.358001
MTHFD2m	199972	199994	1.00011		SPODMx	78.7393	28.1887	0.358001
MTHFDm	199972	199994	1.00011		MANtg	13.0327	4.66572	0.358001
MTHFD2	199971	199993	1.00011		M8MASNterg	2.17212	0.77762	0.358001
AGPAT1	49991.4	49987.8	0.999928		MM5ag	2.17212	0.77762	0.358001
GPAM_hs	49991.4	49987.8	0.999928		MM6bg	2.17212	0.77762	0.358001
H2CO3D2m	199994	199987	0.999966		MM7Cag	2.17212	0.77762	0.358001
H2CO3Dm	199994	199987	0.999966		MM7Cbg	2.17212	0.77762	0.358001
HCO3Em	199994	199987	0.999966		MM8Cg	2.17212	0.77762	0.358001
MTHFD	199971	199993	1.00011		PI3P3Pn	62.9914	22.551	0.358001
FUMm	199834	199995	1.00081		PI45P5Pn	62.9914	22.551	0.358001
RETFAt	99982.8	99975.7	0.999928		CAATPS	62.9914	22.551	0.358001
RETHe	99982.8	99975.7	0.999928		DESAT18_6	4.84555	2.01755	0.416372
ICDHyrm	99995	99997.5	1.00003		MTHFR3	19.5269	7.63264	0.390878
RETH	99982.8	99975.7	0.999928		HMGCOAtm	122.189	66.607	0.545116
LPS	99982.8	99975.7	0.999928		MCD	62.9914	22.551	0.358001
EX_h(e)	99982.8	99975.7	0.999928		DCMPDA	62.9914	28.9249	0.459189
ARTPLM1	100004	100007	1.00003		ASNNm	15.2911	5.35249	0.350039
ARTCOAL1	99982.8	99975.7	0.999928		ASNtm	15.2911	5.35249	0.350039
MOGAT	99982.8	99975.7	0.999928		DESAT18_7	4.84555	2.01755	0.416372
GLYCt	49991.4	49987.8	0.999928		SPODMm	92.3055	56.3774	0.61077
LPS3e	49991.4	49987.8	0.999928		BILDGLCURt	62.9914	22.551	0.358001
RTOTAL2t	99982.8	99975.7	0.999928		BILDGLCURte	62.9914	22.551	0.358001
GLYK	49991.4	49987.8	0.999928		NACHEXA22ly	1.28554	0.460224	0.358001
MAGt	149974	149963	0.999928		ACOAHi	31.4957	25.3606	0.805207
LPSe	99982.8	99975.7	0.999928		FAOXC1811602m	5.57099	2.50008	0.448768
RTOTAL3t	99982.8	99975.7	0.999928		VACCCPT1	5.57099	2.50008	0.448768
TAGt	99982.8	99975.7	0.999928		VACCCPT2	5.57099	2.50008	0.448768
ARTCOAL3	99982.8	99975.7	0.999928		VACCCRNt	5.57099	2.50008	0.448768
DGAT	99982.8	99975.7	0.999928		GLUt7l	62.9914	22.551	0.358001
LPS2	99982.8	99975.7	0.999928		FADDP	31.4957	11.2755	0.358001
LPS2e	99982.8	99975.7	0.999928		FMNAT	31.4957	11.2755	0.358001
RTOTALt	99982.8	99975.7	0.999928		ATPtn	79.424	67.903	0.854943
LPS3	49991.4	49987.8	0.999928		NADtn	79.424	67.903	0.854943
DAGt	199966	199951	0.999928		NMNATn	79.424	67.903	0.854943
NNATr	100011	100031	1.0002		NMNtn	79.424	67.903	0.854943
LALDO	100008	100043	1.00035		ARTPLM2	12.3184	7.39054	0.599961
CSNATr	100037	100104	1.00067		HEX1	63.9914	23.551	0.368033
NDPK6m	100014	100039	1.00025		10FTHF5GLUtm	15.7479	5.63774	0.358001
GLUt2m	100044	100072	1.00028		FPGS7m	15.7479	5.63774	0.358001
CHOLATEt	100023	100063	1.0004		DESAT18_8	4.84555	2.01755	0.416372
AKGMALtm	100127	100134	1.00006		PI4P4Pn	62.9914	22.551	0.358001
DAGK_hs	50025.2	50082.3	1.00114		CATp	118.109	42.2831	0.358001
GCCam	13.7507	2.85191	0.207401		MTHFC	21.3788	6.63264	0.310244
GCCcm	13.7507	2.85191	0.207401		MGSA	22.4969	8.05392	0.358001
GCCbim	13.7507	2.85191	0.207401		C180CPT1	6.5778	3.36218	0.511141
2AMACHYD	23.2503	20.9971	0.90309		C180CPT2	6.5778	3.36218	0.511141
SERHL	23.2503	20.9971	0.90309		C180CRNt	6.5778	3.36218	0.511141
GCC2am	13.7507	2.85191	0.207401		PI345P3Pn	62.9914	22.551	0.358001
GCC2bim	13.7507	2.85191	0.207401		FAS100COA	4.99932	1.78976	0.358001
GCC2cm	13.7507	2.85191	0.207401		FAS120COA	4.99932	1.78976	0.358001
CTPS1	14.4625	31.4957	2.17775		FAS140COA	4.99932	1.78976	0.358001
7THFtm	3.75849	10.4986	2.79329		AGTix	15.7479	12.5283	0.795557
FPGS3m	3.75849	10.4986	2.79329		HPYRtp	15.7479	12.5283	0.795557
7THFtl	3.75849	10.4986	2.79329		SERtp	15.7479	12.5283	0.795557
GGH-7THFl	3.75849	10.4986	2.79329		SPTix	15.7479	12.5283	0.795557
G6Pter	22.551	62.9914	2.79329		ETHAK	62.9914	22.551	0.358001
G6PPer	22.551	62.9914	2.79329		HKt	62.9914	22.551	0.358001
GUAPRT	14.4625	31.4957	2.17775		FAOXC160	7.47886	4.36582	0.583754
DAGKn_hs	7.51699	20.9971	2.79329		PUNP5	31.4957	21.7755	0.69138
PA_HStn	7.51699	20.9971	2.79329		CHOLtr	31.4957	11.2755	0.358001
PYRt2m	29.1887	79.5356	2.72487		PA_HSter	31.4957	11.2755	0.358001
PGM	23.3396	22.4969	0.963894		PCHOLPr_hs	31.4957	11.2755	0.358001
PSERT	23.2503	20.9971	0.90309		CEPTC	31.4957	11.2755	0.358001
PSP_L	23.2503	20.9971	0.90309		CHLPCTD	31.4957	11.2755	0.358001
PGCD	23.2503	20.9971	0.90309		PROD2m	47.3066	28.1887	0.595873
OCCOAtm	3.41681	9.54415	2.79329		LCADi_D	42.6859	8.05392	0.188679
ARTFR208	0.587265	1.51446	2.57884		5THFtl	15.7479	5.63774	0.358001
H2O2syn	12.5283	34.9952	2.79329		GGH-5THFl	15.7479	5.63774	0.358001
CLFORtex	7.62534	0	0		THFtl	15.7479	5.63774	0.358001
GLCtg	7.51699	20.9971	2.79329		PPCOACm	78.7393	28.1887	0.358001
LACZe	7.51699	20.9971	2.79329		BTNt3i	62.9914	22.551	0.358001
LCTStg	7.51699	20.9971	2.79329		DCTPtn	31.4957	14.4625	0.459189
UGALGTg	7.51699	20.9971	2.79329		PCm	78.7393	28.1887	0.358001
H2Otp	108.442	267.713	2.46873		GUAPRT	31.4957	14.4625	0.459189
CLFORtex2	15.2507	0	0		CITtbm	91.1509	43.1887	0.473815
HEX1	23.551	63.9914	2.71715		PEPCKm	91.1509	43.1887	0.473815
NMNATr	75.42	100.421	1.33149		PItn	158.848	135.806	0.854943
NH4tn	14.4625	31.4957	2.17775		ADRNCOAtx	3.88689	1.94611	0.500686
ARTFR13	1.68291	4.47886	2.66138		RTOT3	4.85379	1.73766	0.358001
ARTFR53	0.637033	1	1.56978		DOLGPP_Ler	31.4957	11.2755	0.358001
H2Oter	80.4313	121.523	1.51089		STS3	20.9971	7.51699	0.358001
OCOAT1m	103.525	193.248	1.86667		CHSTEROLSULT	20.9971	7.51699	0.358001
CSm	72.9275	96.1422	1.31832		C181CPT1	5.57099	2.50008	0.448768
RNDR3	6.37397	0	0		C181CPT2	5.57099	2.50008	0.448768
CytOxe-	112.755	184.611	1.63728		C181CRNt	5.57099	2.50008	0.448768
SOProd	112.755	184.611	1.63728		FAOXC1811603m	5.57099	2.50008	0.448768
H2CO3D	77.2773	98.3942	1.27326		CYOOm2	46.1527	28.1887	0.61077
H2CO3D2	77.2773	98.3942	1.27326		FPGS3	10.4986	3.75849	0.358001
FAOXC18480x	0.301078	0.428571	1.42345		ACt2m	39.3696	19.6716	0.499664
FAOXC2051843x	0.301078	0.428571	1.42345		CITL	44.9939	37.658	0.836958
SPODMx	28.1887	78.7393	2.79329		GLUVESSEC	62.9914	22.551	0.358001
O2Stx	56.3774	157.479	2.79329		FAEL204	3.88689	1.94611	0.500686
PROD2m	28.1887	47.3066	1.67821		ADPT	41.4796	22.551	0.543664
ACACt2m	104.525	193.725	1.85338		ME2m	78.7393	28.1887	0.358001
FPGS8	4.51019	12.5983	2.79329		NMNS	15.7479	5.63774	0.358001
FPGS2	4.51019	12.5983	2.79329		DESAT18_4	6.13198	2.55318	0.416372
ARTFR42	1.28131	3.57906	2.79329		H2Otp	267.713	108.442	0.405066
H2Otn	88.6395	117.924	1.33037		GLUt6	62.9914	22.551	0.358001
GNMT	6.63264	18.5269	2.79329		ASPGLUm	275.595	123.442	0.44791
SARCStm	6.63264	18.5269	2.79329		ACCOAC	62.9914	22.551	0.358001
PEPCK	34.551	72.9207	2.11053		FACOAL160i	3.79466	1.35849	0.358001
ARTFR211	0.398427	1.09684	2.75292		ACSm	39.3696	14.0944	0.358001
PPA	67.903	79.424	1.16967		O2St	157.479	56.3774	0.358001
HMGCOAtm	66.607	122.189	1.83447		CO2tm	163.684	63.8774	0.390248
COAtm	66.607	122.189	1.83447		PUNP1	41.4796	22.551	0.543664
PPAer	67.903	79.424	1.16967		LDH_D	42.6859	8.05392	0.188679
PPItr	67.903	79.424	1.16967		O2Stm	157.479	56.3774	0.358001
PIter	135.806	158.848	1.16967		FAS80COA_L	9.54415	3.41681	0.358001
UGALNACtg	3.11048	8.68847	2.79329		BTNPLm	39.3696	14.0944	0.358001
DHPR2	1	1	1		MGSA2	22.4969	8.05392	0.358001
PIK3n	22.551	62.9914	2.79329		EX_co2(e)	35.4028	54.7263	1.54582
PI3P3Pn	22.551	62.9914	2.79329		CO2t	35.4028	54.7263	1.54582
PI34P3Pn	22.551	62.9914	2.79329		GF6PTA	62.9914	23.551	0.373876
PI3P4Kn	22.551	62.9914	2.79329		F6Tg	1.63614	0.585739	0.358001
PI34P4Pn	22.551	62.9914	2.79329		G14Tg	1.63614	0.585739	0.358001
PI4P3Kn	22.551	62.9914	2.79329		S26Tg	1.63614	0.585739	0.358001
DHPR	1	1	1		S2L2FN2M2MASNt	1.63614	0.585739	0.358001
FACOAL160i	1.35849	3.79466	2.79329		PI4P5K	62.9914	22.551	0.358001
NH4tp	23.2503	20.9971	0.90309		GLCtg	20.9971	7.51699	0.358001
CORE2GTg	0.490238	1.36938	2.79329		LACZe	20.9971	7.51699	0.358001
CSNATp	57.3774	96.7017	1.68536		LCTStg	20.9971	7.51699	0.358001
CRNCARtp	57.3774	96.7017	1.68536		UGALGTg	20.9971	7.51699	0.358001
COAtp	57.3774	96.7017	1.68536		ACITL	95.3088	56.3774	0.591524
ACACtx	57.3774	96.7017	1.68536		PAIL4P_HStn	125.983	45.1019	0.358001
HMGCOAtx	57.3774	96.7017	1.68536		H2Oter	121.523	80.4313	0.66186
HMGLx	57.3774	96.7017	1.68536		H2O2tm	328.523	140.944	0.429022
MI1345PP	3.75849	10.4986	2.79329		OCOAT1m	193.248	103.525	0.535713
MI145PK	3.75849	10.4986	2.79329		NaKt	62.9914	22.551	0.358001
Htg	18.6629	52.1308	2.79329		PI4P5Kn	62.9914	22.551	0.358001
GGNG	1.18689	3.31534	2.79329		EX_hco3(e)	35.4028	54.7263	1.54582
GLBRAN	1.18689	3.31534	2.79329		UAG2EMAi	31.4957	11.2755	0.358001
GLDBRAN	1.18689	3.31534	2.79329		PROSTGE1t	62.9914	22.551	0.358001
GLGNS1	1.18689	3.31534	2.79329		PROSTGE1t3	62.9914	22.551	0.358001
GLPASE1	1.18689	3.31534	2.79329		DPGM	62.9914	22.551	0.358001
GLPASE2	1.18689	3.31534	2.79329		DPGase	62.9914	22.551	0.358001
CATp	42.2831	118.109	2.79329		NMNATr	100.421	75.42	0.751037
ARTFR33	1.28131	3.57906	2.79329		ADAe	19.6848	21.705	1.10263
DGK1	6.37397	0	0		GLYtm	21.3788	6.63264	0.310244
NTD8	6.37397	0	0		PI34P5Kn	62.9914	22.551	0.358001
GLYCLTDy	12.5283	34.9952	2.79329		AMPDA	28.6325	31.705	1.10731
GLXtp	12.5283	34.9952	2.79329		GK1	31.4957	14.4625	0.459189
GLYCLTtp	12.5283	34.9952	2.79329		UDPGALtg	20.9971	7.51699	0.358001
GLYCTO1p	12.5283	34.9952	2.79329		CMPSAS	3.27228	1.17148	0.358001
B3GNT38g	7.51699	20.9971	2.79329		MI1345PP	10.4986	3.75849	0.358001
GALSIDEtg	7.51699	20.9971	2.79329		MI145PK	10.4986	3.75849	0.358001
GALSIDEtl	7.51699	20.9971	2.79329		GDPFUCtg	1.63614	0.585739	0.358001
SPODM	28.1887	78.7393	2.79329		GDPtg	1.63614	0.585739	0.358001
PAIL4P_HStn	45.1019	125.983	2.79329		GMPtg	1.63614	0.585739	0.358001
C226COAtx	1.05102	2	1.90292		PAFH	31.4957	25.3606	0.805207
ASPNATm	31.7007	39.3696	1.24192		PAFS	31.4957	25.3606	0.805207
NACASPAH	31.7007	39.3696	1.24192		PE_HStm	68.991	36.6453	0.531161
NACASPtm	31.7007	39.3696	1.24192		6THFtl	12.5983	4.51019	0.358001
HEX7	23.551	63.9914	2.71715		GGH-6THFl	12.5983	4.51019	0.358001
SBTR	23.551	63.9914	2.71715		ENGASE3ly	0.285029	0.102041	0.358001
SBTD_D2	23.551	63.9914	2.71715		FUCASE2ly	0.285029	0.102041	0.358001
DNADtn	67.903	79.424	1.16967		GALASE10ly	0.285029	0.102041	0.358001
NICRNTtn	67.903	79.424	1.16967		GALASE11ly	0.285029	0.102041	0.358001
NNATn	67.903	79.424	1.16967		GALASE12ly	0.285029	0.102041	0.358001
ARTFR34	1.09471	3.05784	2.79329		GALASE13ly	0.285029	0.102041	0.358001
KAS8	1.35849	3.79466	2.79329		GALASE14ly	0.285029	0.102041	0.358001
C226CPT1	1.05102	2	1.90292		GALASE15ly	0.285029	0.102041	0.358001
C226CPT2	1.05102	2	1.90292		GALASE3ly	0.285029	0.102041	0.358001
C226CRNt	1.05102	2	1.90292		GALASE4ly	0.285029	0.102041	0.358001
FAOXC226205m	1.05102	2	1.90292		GALASE5ly	0.285029	0.102041	0.358001
GTHDH	28.1887	78.7393	2.79329		GALASE6ly	0.285029	0.102041	0.358001
ACONT	56.3774	157.479	2.79329		GALASE7ly	0.285029	0.102041	0.358001
ICDHy	56.3774	157.479	2.79329		GALASE8ly	0.285029	0.102041	0.358001
RTOT4	7.51699	20.9971	2.79329		GALASE9ly	0.285029	0.102041	0.358001
TCHOLAt3	22.551	62.9914	2.79329		GASNASE3ly	0.285029	0.102041	0.358001
ASPTAm	131.717	275.595	2.09233		KSItly	0.285029	0.102041	0.358001
PPAn	67.903	79.424	1.16967		NACHEX10ly	0.285029	0.102041	0.358001
PItn	135.806	158.848	1.16967		NACHEX11ly	0.285029	0.102041	0.358001
ATPtn	67.903	79.424	1.16967		NACHEX12ly	0.285029	0.102041	0.358001
GAPD	8.05392	22.4969	2.79329		NACHEX13ly	0.285029	0.102041	0.358001
FAOXC226	1.05102	2	1.90292		NACHEX14ly	0.285029	0.102041	0.358001
PI4PP	22.551	62.9914	2.79329		NACHEX15ly	0.285029	0.102041	0.358001
MTHFC	6.63264	21.3788	3.22327		NACHEX16ly	0.285029	0.102041	0.358001
ALDD2y	6.37397	0	0		NACHEX17ly	0.285029	0.102041	0.358001
ARTPLM2	7.39054	12.3184	1.66677		NACHEX18ly	0.285029	0.102041	0.358001
FPGS6	3.75849	10.4986	2.79329		NACHEX19ly	0.285029	0.102041	0.358001
THFtm	6.63264	21.3788	3.22327		NACHEX20ly	0.285029	0.102041	0.358001
BIOCYTtn	11.2755	31.4957	2.79329		NACHEX21ly	0.285029	0.102041	0.358001
BTND1n	11.2755	31.4957	2.79329		NACHEX22ly	0.285029	0.102041	0.358001
BTNtn	11.2755	31.4957	2.79329		NACHEXA10ly	0.285029	0.102041	0.358001
LYStn	11.2755	31.4957	2.79329		NACHEXA11ly	0.285029	0.102041	0.358001
DALAOXx	23.2503	20.9971	0.90309		NACHEXA12ly	0.285029	0.102041	0.358001
DALAxt	23.2503	20.9971	0.90309		NACHEXA13ly	0.285029	0.102041	0.358001
PYRt2p	23.2503	20.9971	0.90309		NACHEXA14ly	0.285029	0.102041	0.358001
ALAR	23.2503	20.9971	0.90309		NACHEXA15ly	0.285029	0.102041	0.358001
ALATA_L	23.2503	20.9971	0.90309		NACHEXA16ly	0.285029	0.102041	0.358001
NTD7	22.551	62.9914	2.79329		NACHEXA17ly	0.285029	0.102041	0.358001
AMPTASECG	7.51699	20.9971	2.79329		NACHEXA18ly	0.285029	0.102041	0.358001
CGLYt3(2)	7.51699	20.9971	2.79329		NACHEXA19ly	0.285029	0.102041	0.358001
NRPPHRVESSEC	11.2755	31.4957	2.79329		NACHEXA9ly	0.285029	0.102041	0.358001
PIK4	22.551	62.9914	2.79329		S6TASE10ly	0.285029	0.102041	0.358001
PI4P5K	22.551	62.9914	2.79329		S6TASE11ly	0.285029	0.102041	0.358001
FAS160COA	1.54459	4.31448	2.79329		S6TASE12ly	0.285029	0.102041	0.358001
ARGN	13.026	0.752159	0.0577428		S6TASE13ly	0.285029	0.102041	0.358001
NTD5	22.551	62.9914	2.79329		S6TASE14ly	0.285029	0.102041	0.358001
TMDK1	22.551	62.9914	2.79329		S6TASE15ly	0.285029	0.102041	0.358001
BPNT2	22.551	62.9914	2.79329		S6TASE16ly	0.285029	0.102041	0.358001
FBP26	22.551	62.9914	2.79329		S6TASE17ly	0.285029	0.102041	0.358001
PFK26	22.551	62.9914	2.79329		S6TASE18ly	0.285029	0.102041	0.358001
HISTAVESSEC	11.2755	31.4957	2.79329		S6TASE19ly	0.285029	0.102041	0.358001
ACCOAC	22.551	62.9914	2.79329		S6TASE20ly	0.285029	0.102041	0.358001
BILDGLCURt	22.551	62.9914	2.79329		S6TASE21ly	0.285029	0.102041	0.358001
BILDGLCURte	22.551	62.9914	2.79329		SIAASE2ly	0.285029	0.102041	0.358001
HISTAtu	33.8265	94.4871	2.79329		DHFtl	15.7479	5.63774	0.358001
PI345P5P	22.551	62.9914	2.79329		GGH-5DHFl	15.7479	5.63774	0.358001
PI34P5K	22.551	62.9914	2.79329		NICRNS	62.9914	22.551	0.358001
PI35P3P	22.551	62.9914	2.79329		NT5C	62.9914	22.551	0.358001
PI3PP	22.551	62.9914	2.79329		5THFtm	15.7479	5.63774	0.358001
PI5P3K	22.551	62.9914	2.79329		FPGSm	15.7479	5.63774	0.358001
PIK3	22.551	62.9914	2.79329		6DHFtl	12.5983	4.51019	0.358001
PSFLIP	22.551	62.9914	2.79329		GGH-6DHFl	12.5983	4.51019	0.358001
PSt3	22.551	62.9914	2.79329		PI345P3P	62.9914	22.551	0.358001
PROSTGE1t	22.551	62.9914	2.79329		PI45P3K	62.9914	22.551	0.358001
PROSTGE1t3	22.551	62.9914	2.79329		PI45P4P	62.9914	22.551	0.358001
PROSTGE2t3	22.551	62.9914	2.79329		PI5P4K	62.9914	22.551	0.358001
ACP1(FMN)	22.551	62.9914	2.79329		ADA	19.6848	21.705	1.10263
PYDXNK	22.551	62.9914	2.79329		ATPS4m	78.9429	52.3137	0.662678
RBFK	22.551	62.9914	2.79329		NTD11	31.4957	11.2755	0.358001
PYDAMK	22.551	62.9914	2.79329		ADNK1	82.9591	45.1019	0.543664
HYPOE	22.551	62.9914	2.79329		ATPasel	2.17212	0.77762	0.358001
PDXPP	22.551	62.9914	2.79329		CATm	118.109	42.2831	0.358001
ETHAK	22.551	62.9914	2.79329		CTPtn	3.27228	1.17148	0.358001
ETHP	22.551	62.9914	2.79329		H2Otn	117.924	88.6395	0.751668
PI345P3P	22.551	62.9914	2.79329		ACGAMK	31.4957	11.2755	0.358001
PI45P3K	22.551	62.9914	2.79329		UDPGP	31.4957	11.2755	0.358001
PI45P4P	22.551	62.9914	2.79329		SPODMe	78.7393	28.1887	0.358001
PI5P4K	22.551	62.9914	2.79329		AK2LGCHOLt	31.4957	25.3606	0.805207
NICRNS	22.551	62.9914	2.79329		PAFHe	31.4957	25.3606	0.805207
NT5C	22.551	62.9914	2.79329		PAFt	31.4957	25.3606	0.805207
BILGLCURt	22.551	62.9914	2.79329		GTHOm	27.7903	9.94896	0.358001
BILGLCURte	22.551	62.9914	2.79329		GTHPm	27.7903	9.94896	0.358001
ESTRADIOLGLCt	22.551	62.9914	2.79329		FAOXC16080x	0.75	0.473226	0.630968
ESTRADIOLGLCt2	22.551	62.9914	2.79329		OCCOAtx	0.75	0.473226	0.630968
GLUVESSEC	22.551	62.9914	2.79329		CHOLtg	31.4957	11.2755	0.358001
CAATPS	22.551	62.9914	2.79329		PCHOLPg_hs	31.4957	11.2755	0.358001
BTNt3i	22.551	62.9914	2.79329		PCHOL_HStg	31.4957	11.2755	0.358001
TDP	11.2755	31.4957	2.79329		PA_HStg	31.4957	11.2755	0.358001
THMP	11.2755	31.4957	2.79329		FPGS9	10.4986	3.75849	0.358001
MCD	22.551	62.9914	2.79329		NTD2	62.9914	22.551	0.358001
ARGtm	13.026	0.752159	0.0577428		APOC-LYS-BTNPm	39.3696	14.0944	0.358001
ARGNm	13.026	0.752159	0.0577428		APOCFm	39.3696	14.0944	0.358001
UREAtm	13.026	0.752159	0.0577428		BACCLm	39.3696	14.0944	0.358001
GUACYC	11.2755	31.4957	2.79329		BTNDm	39.3696	14.0944	0.358001
CITL	37.658	44.9939	1.1948		ME2	62.9914	22.551	0.358001
EX_nh4(e)	25.0521	1.50432	0.0600477		H2O2syn	34.9952	12.5283	0.358001
GTHP	38.4391	107.372	2.79329		ACYP	62.9914	22.551	0.358001
DOLPGT1_Uer	0.77762	2.17212	2.79329		AACOAT	100.675	47.1479	0.468317
DOLPGT2_Uer	0.77762	2.17212	2.79329		ARTFR12	20.9971	7.51699	0.358001
DOLPGT3_Uer	0.77762	2.17212	2.79329		DCYTD	62.9914	22.551	0.358001
DOLPMT1_Uer	0.77762	2.17212	2.79329		NTD3	62.9914	22.551	0.358001
DOLPMT2_Uer	0.77762	2.17212	2.79329		PI3P4K	20.9971	7.51699	0.358001
DOLPMT3_Uer	0.77762	2.17212	2.79329		ACNAMtn	3.27228	1.17148	0.358001
DOLPMT4_Uer	0.77762	2.17212	2.79329		CMPACNAtn	3.27228	1.17148	0.358001
M4MPDOL_Uter	0.077762	0.217212	2.79329		CMPSASn	3.27228	1.17148	0.358001
BDMT_U	0.77762	2.17212	2.79329		ASCBOX	78.7393	28.1887	0.358001
DOLASNT_Uer	0.77762	2.17212	2.79329		PI34P4Pn	62.9914	22.551	0.358001
DOLDPP_Uer	0.77762	2.17212	2.79329		Htm	314.957	112.755	0.358001
G12MT1_U	0.77762	2.17212	2.79329		FPGS	15.7479	5.63774	0.358001
G12MT2_U	0.77762	2.17212	2.79329		AHEXASEly	1.63614	0.585739	0.358001
G13MT_U	0.77762	2.17212	2.79329		ENGASEly	1.63614	0.585739	0.358001
G16MT_U	0.77762	2.17212	2.79329		GALASE1ly	1.63614	0.585739	0.358001
GLCNACPT_U	0.77762	2.17212	2.79329		GASNASEly	1.63614	0.585739	0.358001
GLCNACT_U	0.77762	2.17212	2.79329		SIAASEly	1.63614	0.585739	0.358001
DOLMANP_Uter	3.11048	8.68847	2.79329		H2O2tn	22.4969	8.05392	0.358001
DOLPMT_U	3.11048	8.68847	2.79329		O2Stn	44.9939	16.1078	0.358001
ARTFR43	1.28131	3.57906	2.79329		O2tn	22.4969	8.05392	0.358001
MI1PP	7.51699	20.9971	2.79329		SPODMn	22.4969	8.05392	0.358001
CYTDK1	22.551	62.9914	2.79329		FPGS2	12.5983	4.51019	0.358001
NTD4	22.551	62.9914	2.79329		ETHP	62.9914	22.551	0.358001
ARGSL	12.026	1.50432	0.125089		DNADtn	79.424	67.903	0.854943
ARGSS	12.026	1.50432	0.125089		NICRNTtn	79.424	67.903	0.854943
C181CPT1	2.50008	5.57099	2.22832		NNATn	79.424	67.903	0.854943
C181CPT2	2.50008	5.57099	2.22832		ACt2r	31.4957	25.3606	0.805207
C181CRNt	2.50008	5.57099	2.22832		FAOXC18480x	0.428571	0.301078	0.702516
FAOXC1811603m	2.50008	5.57099	2.22832		FAOXC2051843x	0.428571	0.301078	0.702516
O2Stm	56.3774	157.479	2.79329		G6PDA	62.9914	23.551	0.373876
GLUt6	22.551	62.9914	2.79329		7THFtl	10.4986	3.75849	0.358001
ACGAM6PSi	25.3606	31.4957	1.24192		GGH-7THFl	10.4986	3.75849	0.358001
AGDC	25.3606	31.4957	1.24192		PGK	62.9914	22.551	0.358001
PEFLIPm	22.551	62.9914	2.79329		ENO	22.4969	23.3396	1.03746
ACYP	22.551	62.9914	2.79329		PPA	79.424	67.903	0.854943
DPGM	22.551	62.9914	2.79329		DOLP_Lter	31.4957	11.2755	0.358001
DPGase	22.551	62.9914	2.79329		DOLGLCP_Lter	31.4957	11.2755	0.358001
DM_atp(c)	22.551	62.9914	2.79329		UDPDOLPT_L	31.4957	11.2755	0.358001
HKt	22.551	62.9914	2.79329		H2O2t	314.957	112.755	0.358001
PEFLIP	22.551	62.9914	2.79329		GLYVESSEC	62.9914	22.551	0.358001
PEt	22.551	62.9914	2.79329		H2Otly	123.951	44.3745	0.358001
EX_urea(e)	12.026	0.752159	0.0625443		DADAe	19.6848	21.705	1.10263
LCADi_D	8.05392	42.6859	5.30001		DADNt4	19.6848	21.705	1.10263
PAIL45P_HStn	45.1019	125.983	2.79329		DINt	19.6848	21.705	1.10263
MMEm	1	1	1		GLYCK2	15.7479	12.5283	0.795557
ASPTA	131.717	275.595	2.09233		HPYRRy	15.7479	12.5283	0.795557
ADSL1	31.705	28.6325	0.90309		CTPS2	20.9971	9.97498	0.475064
ADSS	31.705	28.6325	0.90309		PGI	63.9914	23.551	0.368033
FAOXC2051843m	1.52147	2	1.31451		AG13T16g	1.28554	0.460224	0.358001
CDIPTr	7.51699	20.9971	2.79329		AG13T17g	1.28554	0.460224	0.358001
AMPDA	31.705	28.6325	0.90309		AG13T18g	1.28554	0.460224	0.358001
ARTFR32	1.28131	3.57906	2.79329		CORE3GTg	1.28554	0.460224	0.358001
PIK4n	22.551	62.9914	2.79329		CORE4GTg	1.28554	0.460224	0.358001
ASCBOX	28.1887	78.7393	2.79329		G14T18g	1.28554	0.460224	0.358001
ASPGLUm	123.442	275.595	2.23259		G14T19g	1.28554	0.460224	0.358001
NTD1	22.551	62.9914	2.79329		G14T20g	1.28554	0.460224	0.358001
ME1m	28.1887	78.7393	2.79329		G14T21g	1.28554	0.460224	0.358001
ADPT	22.551	41.4796	1.83937		KSII_CORE4t	1.28554	0.460224	0.358001
FAOXC80	6.23405	12.5442	2.0122		S23T4g	1.28554	0.460224	0.358001
ARTFR46	1.28131	3.57906	2.79329		S6T16g	1.28554	0.460224	0.358001
PI45P5P	22.551	62.9914	2.79329		S6T17g	1.28554	0.460224	0.358001
ACOAHi	25.3606	31.4957	1.24192		S6T18g	1.28554	0.460224	0.358001
AK2LGCHOLt	25.3606	31.4957	1.24192		BIOCYTtn	31.4957	11.2755	0.358001
PAFHe	25.3606	31.4957	1.24192		BTND1n	31.4957	11.2755	0.358001
PAFt	25.3606	31.4957	1.24192		BTNtn	31.4957	11.2755	0.358001
PAFH	25.3606	31.4957	1.24192		LYStn	31.4957	11.2755	0.358001
PAFS	25.3606	31.4957	1.24192		LRAT	31.4957	11.2755	0.358001
CITtam	87.9275	169.89	1.93216		C160CPT1	7.47886	4.36582	0.583754
MI14Ptn	5.63774	15.7479	2.79329		C160CPT2	7.47886	4.36582	0.583754
PI4PLCn	5.63774	15.7479	2.79329		C160CRNt	7.47886	4.36582	0.583754
H2O2t	112.755	314.957	2.79329		CHOLATEt3	62.9914	22.551	0.358001
ACt2r	25.3606	31.4957	1.24192		O2t	118.609	42.7831	0.360707
RTOT2	1.89327	2.46176	1.30027		GTHO	30.4797	10.9118	0.358001
HXPRT	21.7755	31.4957	1.44638		FAOXC226205x	7.68188	2.75012	0.358001
ARTFR212	0.383846	1	2.60521		PI345P5Pn	62.9914	22.551	0.358001
GABAVESSEC	22.551	62.9914	2.79329		FAOXC180x	3	1.7283	0.576101
F1PGT	0.585739	1.63614	2.79329		STCOAtx	3	1.7283	0.576101
FK	0.585739	1.63614	2.79329		PLA2_2	31.4957	11.2755	0.358001
FUCASEly	0.585739	1.63614	2.79329		GABAVESSEC	62.9914	22.551	0.358001
FUCtly	0.585739	1.63614	2.79329		PAIL45P_HStn	125.983	45.1019	0.358001
S2L2FN2M2MASNtly	0.585739	1.63614	2.79329		MI14PP	15.7479	5.63774	0.358001
PFK	22.551	63.9914	2.83763		MI4PP	15.7479	5.63774	0.358001
DNADDP	11.2755	31.4957	2.79329		ACGAMtly	10.8606	3.8881	0.358001
RTOT_3	1.89327	2.46176	1.30027		COAtp	96.7017	57.3774	0.593344
PE_HStm	36.6453	68.991	1.88267		GPDDA1	31.4957	11.2755	0.358001
PI4P3K	11.2755	31.4957	2.79329		LPASE	31.4957	11.2755	0.358001
PIK5	11.2755	31.4957	2.79329		HMGCOASi	31.4957	11.2755	0.358001
PCm	28.1887	78.7393	2.79329		MDH	228.299	97.1494	0.425536
H2O2tm	140.944	328.523	2.33089		ACTLMO	17.4976	6.26416	0.358001
DESAT18_6	2.01755	4.84555	2.4017		Htg	52.1308	18.6629	0.358001
CATm	42.2831	118.109	2.79329		H2Otg	31.4957	11.2755	0.358001
ATPS4m	52.3137	78.9429	1.50903		LRAT2	31.4957	11.2755	0.358001
MI134PP	3.75849	10.4986	2.79329		RETH1	31.4957	11.2755	0.358001
MI34PP	3.75849	10.4986	2.79329		ALAR	20.9971	23.2503	1.10731
MI3PP	3.75849	10.4986	2.79329		PIter	158.848	135.806	0.854943
ACSm	14.0944	39.3696	2.79329		PPAer	79.424	67.903	0.854943
LDH_L	30.6049	89.9924	2.94046		PPItr	79.424	67.903	0.854943
Htm	112.755	314.957	2.79329		ALATA_L	20.9971	23.2503	1.10731
PETOHMm_hs	14.0944	5.99964	0.425677		10FTHF6GLUtm	12.5983	4.51019	0.358001
AMETt2m	42.2831	17.9989	0.425677		FPGS8m	12.5983	4.51019	0.358001
CERT1gt	11.2755	31.4957	2.79329		PEPCK	72.9207	34.551	0.473815
CHOLPtg	11.2755	31.4957	2.79329		PI5P4Kn	31.4957	11.2755	0.358001
SMPD3g	11.2755	31.4957	2.79329		PIK5n	31.4957	11.2755	0.358001
SMS	11.2755	31.4957	2.79329		DCYTDn	31.4957	14.4625	0.459189
SPHMYLNtg	11.2755	31.4957	2.79329		DURItn	31.4957	14.4625	0.459189
PPM	30.068	62.4767	2.07785		NH4tn	31.4957	14.4625	0.459189
ARTFR209	0.398427	1	2.50987		SBTD_D2	63.9914	23.551	0.368033
NTD11	11.2755	31.4957	2.79329		SBTR	63.9914	23.551	0.368033
PUNP3	11.2755	31.4957	2.79329		O2tm	167.437	68.0755	0.406574
NTD9	11.2755	31.4957	2.79329		CRNCARtp	96.7017	57.3774	0.593344
NADH2-u10m	37.5849	47.3066	1.25866		CSNATp	96.7017	57.3774	0.593344
FAOXC16080x	0.473226	0.75	1.58487		EX_o2(e)	118.609	42.7831	0.360707
OCCOAtx	0.473226	0.75	1.58487		10FTHF7GLUtm	10.4986	3.75849	0.358001
GCHOLAt3	22.551	62.9914	2.79329		FPGS9m	10.4986	3.75849	0.358001
PAIL_HStn	45.1019	125.983	2.79329		ADPRDP	20.9971	7.51699	0.358001
G6PDA	23.551	62.9914	2.67468		NADN	20.9971	7.51699	0.358001
GF6PTA	23.551	62.9914	2.67468		10FTHF6GLUtl	12.5983	4.51019	0.358001
AG13T10g	0.102041	0.285029	2.79329		GGH-10FTHF6GLUl	12.5983	4.51019	0.358001
AG13T11g	0.102041	0.285029	2.79329		ACNAMlt	3.27228	1.17148	0.358001
AG13T12g	0.102041	0.285029	2.79329		HMGCOASim	102.176	56.3774	0.551769
AG13T13g	0.102041	0.285029	2.79329		DESAT18_3	6.13198	2.55318	0.416372
AG13T14g	0.102041	0.285029	2.79329		MI14Ptn	15.7479	5.63774	0.358001
AG13T15g	0.102041	0.285029	2.79329		PI4PLCn	15.7479	5.63774	0.358001
AG13T4g	0.102041	0.285029	2.79329		MMCDm	78.7393	28.1887	0.358001
AG13T5g	0.102041	0.285029	2.79329		ADNCYC	31.4957	11.2755	0.358001
AG13T6g	0.102041	0.285029	2.79329		PDE1	31.4957	11.2755	0.358001
AG13T7g	0.102041	0.285029	2.79329		ACONT	157.479	56.3774	0.358001
AG13T8g	0.102041	0.285029	2.79329		ICDHy	157.479	56.3774	0.358001
AG13T9g	0.102041	0.285029	2.79329		FPGS6	10.4986	3.75849	0.358001
G14T10g	0.102041	0.285029	2.79329		LRAT1	31.4957	11.2755	0.358001
G14T11g	0.102041	0.285029	2.79329		RETH2	31.4957	11.2755	0.358001
G14T12g	0.102041	0.285029	2.79329		GALASE17ly	1.36938	0.490238	0.358001
G14T13g	0.102041	0.285029	2.79329		GALASE18ly	1.36938	0.490238	0.358001
G14T14g	0.102041	0.285029	2.79329		NACHEX24ly	1.36938	0.490238	0.358001
G14T15g	0.102041	0.285029	2.79329		NACHEX25ly	1.36938	0.490238	0.358001
G14T16g	0.102041	0.285029	2.79329		NACHEXA21ly	1.36938	0.490238	0.358001
G14T17g	0.102041	0.285029	2.79329		S6TASE24ly	1.36938	0.490238	0.358001
G14T6g	0.102041	0.285029	2.79329		HYPOE	62.9914	22.551	0.358001
G14T7g	0.102041	0.285029	2.79329		7THFtm	10.4986	3.75849	0.358001
G14T8g	0.102041	0.285029	2.79329		FPGS3m	10.4986	3.75849	0.358001
G14T9g	0.102041	0.285029	2.79329		O2ter	17.4976	6.26416	0.358001
KSIt	0.102041	0.285029	2.79329		ACS	44.9939	16.1078	0.358001
S23T3g	0.102041	0.285029	2.79329		FAS160COA	4.31448	1.54459	0.358001
S6T10g	0.102041	0.285029	2.79329		HXPRT	31.4957	21.7755	0.69138
S6T11g	0.102041	0.285029	2.79329		G5SDym	78.7393	28.1887	0.358001
S6T12g	0.102041	0.285029	2.79329		GLU5Km	78.7393	28.1887	0.358001
S6T13g	0.102041	0.285029	2.79329		DNADDP	31.4957	11.2755	0.358001
S6T14g	0.102041	0.285029	2.79329		PPAm	39.3696	14.0944	0.358001
S6T15g	0.102041	0.285029	2.79329		H2CO3D	98.3942	77.2773	0.785384
S6T4g	0.102041	0.285029	2.79329		H2CO3D2	98.3942	77.2773	0.785384
S6T5g	0.102041	0.285029	2.79329		HSD3B2r	11.6651	4.17611	0.358001
S6T6g	0.102041	0.285029	2.79329		CSm	96.1422	72.9275	0.758538
S6T7g	0.102041	0.285029	2.79329		PROSTGE2t3	62.9914	22.551	0.358001
S6T8g	0.102041	0.285029	2.79329		MDHm	248.044	97.1494	0.391661
S6T9g	0.102041	0.285029	2.79329		NACHEXA20ly	1.36938	0.490238	0.358001
ENGASE3ly	0.102041	0.285029	2.79329		PI4PLC	15.7479	5.63774	0.358001
FUCASE2ly	0.102041	0.285029	2.79329		NTD9	31.4957	11.2755	0.358001
GALASE10ly	0.102041	0.285029	2.79329		FAOXC183806x	0.428571	0.281922	0.657817
GALASE11ly	0.102041	0.285029	2.79329		FAOXC2251836x	0.428571	0.281922	0.657817
GALASE12ly	0.102041	0.285029	2.79329		CYOR-u10m	60.3773	26.751	0.443064
GALASE13ly	0.102041	0.285029	2.79329		6THFtm	12.5983	4.51019	0.358001
GALASE14ly	0.102041	0.285029	2.79329		FPGS2m	12.5983	4.51019	0.358001
GALASE15ly	0.102041	0.285029	2.79329		10FTHF5GLUtl	15.7479	5.63774	0.358001
GALASE3ly	0.102041	0.285029	2.79329		10FTHFtl	15.7479	5.63774	0.358001
GALASE4ly	0.102041	0.285029	2.79329		GGH-10FTHF5GLUl	15.7479	5.63774	0.358001
GALASE5ly	0.102041	0.285029	2.79329		EX_h2o2(e)	236.218	84.5661	0.358001
GALASE6ly	0.102041	0.285029	2.79329		GLNS	62.9914	22.551	0.358001
GALASE7ly	0.102041	0.285029	2.79329		PMTCOAtx	52.3282	20.5208	0.392155
GALASE8ly	0.102041	0.285029	2.79329		G5SADrm	78.7393	28.1887	0.358001
GALASE9ly	0.102041	0.285029	2.79329		P5CDm	78.7393	28.1887	0.358001
GASNASE3ly	0.102041	0.285029	2.79329		HEX7	63.9914	23.551	0.368033
KSItly	0.102041	0.285029	2.79329		FBA	32.4957	11.7755	0.362371
NACHEX10ly	0.102041	0.285029	2.79329		ACOAO7p	49.3282	18.7925	0.380968
NACHEX11ly	0.102041	0.285029	2.79329		ARTFR61	49.3282	18.7925	0.380968
NACHEX12ly	0.102041	0.285029	2.79329		HDD2COAtx	49.3282	18.7925	0.380968
NACHEX13ly	0.102041	0.285029	2.79329		RTOT6	49.3282	18.7925	0.380968
NACHEX14ly	0.102041	0.285029	2.79329		ARTFR211	1.09684	0.398427	0.36325
NACHEX15ly	0.102041	0.285029	2.79329		CERT1gt	31.4957	11.2755	0.358001
NACHEX16ly	0.102041	0.285029	2.79329		CHOLPtg	31.4957	11.2755	0.358001
NACHEX17ly	0.102041	0.285029	2.79329		SMPD3g	31.4957	11.2755	0.358001
NACHEX18ly	0.102041	0.285029	2.79329		SMS	31.4957	11.2755	0.358001
NACHEX19ly	0.102041	0.285029	2.79329		SPHMYLNtg	31.4957	11.2755	0.358001
NACHEX20ly	0.102041	0.285029	2.79329		FPGS7	15.7479	5.63774	0.358001
NACHEX21ly	0.102041	0.285029	2.79329		MI1PP	20.9971	7.51699	0.358001
NACHEX22ly	0.102041	0.285029	2.79329		AG13T1g	1.36938	0.490238	0.358001
NACHEXA10ly	0.102041	0.285029	2.79329		AG13T2g	1.36938	0.490238	0.358001
NACHEXA11ly	0.102041	0.285029	2.79329		AG13T3g	1.36938	0.490238	0.358001
NACHEXA12ly	0.102041	0.285029	2.79329		G14T2g	1.36938	0.490238	0.358001
NACHEXA13ly	0.102041	0.285029	2.79329		G14T3g	1.36938	0.490238	0.358001
NACHEXA14ly	0.102041	0.285029	2.79329		G14T4g	1.36938	0.490238	0.358001
NACHEXA15ly	0.102041	0.285029	2.79329		G14T5g	1.36938	0.490238	0.358001
NACHEXA16ly	0.102041	0.285029	2.79329		GALASE16ly	1.36938	0.490238	0.358001
NACHEXA17ly	0.102041	0.285029	2.79329		KSII_CORE2t	1.36938	0.490238	0.358001
NACHEXA18ly	0.102041	0.285029	2.79329		KSII_CORE2tly	1.36938	0.490238	0.358001
NACHEXA19ly	0.102041	0.285029	2.79329		NACHEX23ly	1.36938	0.490238	0.358001
NACHEXA9ly	0.102041	0.285029	2.79329		S23T2g	1.36938	0.490238	0.358001
S6TASE10ly	0.102041	0.285029	2.79329		S6T1g	1.36938	0.490238	0.358001
S6TASE11ly	0.102041	0.285029	2.79329		S6T2g	1.36938	0.490238	0.358001
S6TASE12ly	0.102041	0.285029	2.79329		S6T3g	1.36938	0.490238	0.358001
S6TASE13ly	0.102041	0.285029	2.79329		S6TASE22ly	1.36938	0.490238	0.358001
S6TASE14ly	0.102041	0.285029	2.79329		S6TASE23ly	1.36938	0.490238	0.358001
S6TASE15ly	0.102041	0.285029	2.79329		SIAASE3ly	1.36938	0.490238	0.358001
S6TASE16ly	0.102041	0.285029	2.79329		PYDAMK	62.9914	22.551	0.358001
S6TASE17ly	0.102041	0.285029	2.79329		AG13T10g	0.285029	0.102041	0.358001
S6TASE18ly	0.102041	0.285029	2.79329		AG13T11g	0.285029	0.102041	0.358001
S6TASE19ly	0.102041	0.285029	2.79329		AG13T12g	0.285029	0.102041	0.358001
S6TASE20ly	0.102041	0.285029	2.79329		AG13T13g	0.285029	0.102041	0.358001
S6TASE21ly	0.102041	0.285029	2.79329		AG13T14g	0.285029	0.102041	0.358001
SIAASE2ly	0.102041	0.285029	2.79329		AG13T15g	0.285029	0.102041	0.358001
35CGMPtn	11.2755	31.4957	2.79329		AG13T4g	0.285029	0.102041	0.358001
GMPtn	11.2755	31.4957	2.79329		AG13T5g	0.285029	0.102041	0.358001
PDE4n	11.2755	31.4957	2.79329		AG13T6g	0.285029	0.102041	0.358001
MI145PP	4.51019	12.5983	2.79329		AG13T7g	0.285029	0.102041	0.358001
MDH	97.1494	228.299	2.34998		AG13T8g	0.285029	0.102041	0.358001
GLYVESSEC	22.551	62.9914	2.79329		AG13T9g	0.285029	0.102041	0.358001
DESAT18_5	2.55318	6.13198	2.4017		G14T10g	0.285029	0.102041	0.358001
DESAT18_7	2.01755	4.84555	2.4017		G14T11g	0.285029	0.102041	0.358001
CITtbm	43.1887	91.1509	2.11053		G14T12g	0.285029	0.102041	0.358001
PEPCKm	43.1887	91.1509	2.11053		G14T13g	0.285029	0.102041	0.358001
LDH_D	8.05392	42.6859	5.30001		G14T14g	0.285029	0.102041	0.358001
GTHOm	9.94896	27.7903	2.79329		G14T15g	0.285029	0.102041	0.358001
GTHPm	9.94896	27.7903	2.79329		G14T16g	0.285029	0.102041	0.358001
DOPAVESSEC	11.2755	31.4957	2.79329		G14T17g	0.285029	0.102041	0.358001
SBPP1er	22.551	62.9914	2.79329		G14T6g	0.285029	0.102041	0.358001
SLCBK1	22.551	62.9914	2.79329		G14T7g	0.285029	0.102041	0.358001
SPH1Ptr	22.551	62.9914	2.79329		G14T8g	0.285029	0.102041	0.358001
SPHGNtr	22.551	62.9914	2.79329		G14T9g	0.285029	0.102041	0.358001
PYDXK	22.551	62.9914	2.79329		KSIt	0.285029	0.102041	0.358001
PYDXPP	22.551	62.9914	2.79329		S23T3g	0.285029	0.102041	0.358001
PI45PLC	4.51019	12.5983	2.79329		S6T10g	0.285029	0.102041	0.358001
THMTP	22.551	62.9914	2.79329		S6T11g	0.285029	0.102041	0.358001
TMDPPK	22.551	62.9914	2.79329		S6T12g	0.285029	0.102041	0.358001
SARDHm	6.63264	18.5269	2.79329		S6T13g	0.285029	0.102041	0.358001
MTHFR3	7.63264	19.5269	2.55834		S6T14g	0.285029	0.102041	0.358001
FPGS3	3.75849	10.4986	2.79329		S6T15g	0.285029	0.102041	0.358001
PI4PLC	5.63774	15.7479	2.79329		S6T4g	0.285029	0.102041	0.358001
PUNP5	21.7755	31.4957	1.44638		S6T5g	0.285029	0.102041	0.358001
GMPS2	7.85032	20.9971	2.67468		S6T6g	0.285029	0.102041	0.358001
CYTD	11.2755	31.4957	2.79329		S6T7g	0.285029	0.102041	0.358001
AGTix	12.5283	15.7479	1.25698		S6T8g	0.285029	0.102041	0.358001
HPYRtp	12.5283	15.7479	1.25698		S6T9g	0.285029	0.102041	0.358001
SERtp	12.5283	15.7479	1.25698		PI4P3K	31.4957	11.2755	0.358001
SPTix	12.5283	15.7479	1.25698		FAOXC18280m	4.74091	1.98986	0.419721
AHCYStr	42.2831	17.9989	0.425677		LNELDCCPT1	4.74091	1.98986	0.419721
AMETr	42.2831	17.9989	0.425677		LNELDCCPT2	4.74091	1.98986	0.419721
PETOHMr_hs	14.0944	5.99964	0.425677		LNELDCCRNt	4.74091	1.98986	0.419721
PE_HSter	14.0944	5.99964	0.425677		ARTFR41	20.9971	7.51699	0.358001
PGK	22.551	62.9914	2.79329		DESAT16_2	20.9971	7.51699	0.358001
NTD6	28.9249	62.9914	2.17775		RTOT4	20.9971	7.51699	0.358001
NaKt	22.551	62.9914	2.79329		MI145PP	12.5983	4.51019	0.358001
ARTFR31	1.54459	4.31448	2.79329		PI45PLC	12.5983	4.51019	0.358001
FAS100COA	1.78976	4.99932	2.79329		ME1m	78.7393	28.1887	0.358001
FAS120COA	1.78976	4.99932	2.79329		PIK4n	62.9914	22.551	0.358001
FAS140COA	1.78976	4.99932	2.79329		CITtam	169.89	87.9275	0.517555
O2tm	68.0755	167.437	2.45958		PAIL_HStn	125.983	45.1019	0.358001
DESAT18_8	2.01755	4.84555	2.4017		IMPD	20.9971	7.85032	0.373876
GLYOp	12.5283	15.7479	1.25698		PI3PP	62.9914	22.551	0.358001
GLYCK2	12.5283	15.7479	1.25698		PIK3	62.9914	22.551	0.358001
HPYRRy	12.5283	15.7479	1.25698		FACOAL191	31.4957	11.2755	0.358001
PI345P3Pn	22.551	62.9914	2.79329		PRISTCOAtx	31.4957	11.2755	0.358001
ACTLMO	6.26416	17.4976	2.79329		PRISTtx	31.4957	11.2755	0.358001
EX_h2o2(e)	84.5661	236.218	2.79329		PTE3x	31.4957	11.2755	0.358001
CYOOm2	28.1887	46.1527	1.63728		PNP	20.9971	7.51699	0.358001
GLYOX	8.05392	42.6859	5.30001		RNMK	20.9971	7.51699	0.358001
FPGS9	3.75849	10.4986	2.79329		10FTHFtm	34.2747	12.2704	0.358001
LRAT2	11.2755	31.4957	2.79329		ACACtx	96.7017	57.3774	0.593344
RETH1	11.2755	31.4957	2.79329		HMGCOAtx	96.7017	57.3774	0.593344
FAOXC16080m	4.36582	7.47886	1.71305		HMGLx	96.7017	57.3774	0.593344
FPGS5	4.51019	12.5983	2.79329		CEPTE	31.4957	11.2755	0.358001
FAOXC180x	1.7283	3	1.73581		PETHCT	31.4957	11.2755	0.358001
STCOAtx	1.7283	3	1.73581		PSSA2_hs	31.4957	11.2755	0.358001
ARTFR206	0.587265	1	1.70281		FBP26	62.9914	22.551	0.358001
ACGAMtly	3.8881	10.8606	2.79329		PFK26	62.9914	22.551	0.358001
CDS	7.51699	20.9971	2.79329		ACP1(FMN)	62.9914	22.551	0.358001
PLA2_2	11.2755	31.4957	2.79329		HISTAVESSEC	31.4957	11.2755	0.358001
GPDDA1	11.2755	31.4957	2.79329		HISTAtu	94.4871	33.8265	0.358001
LPASE	11.2755	31.4957	2.79329		PYDXK	62.9914	22.551	0.358001
LRAT1	11.2755	31.4957	2.79329		PYDXNK	62.9914	22.551	0.358001
RETH2	11.2755	31.4957	2.79329		PYDXPP	62.9914	22.551	0.358001
FAOXC140	1.78976	4.99932	2.79329		RBFK	62.9914	22.551	0.358001
TTDCPT1	1.78976	4.99932	2.79329		ESTSULT	20.9971	7.51699	0.358001
TTDCPT2	1.78976	4.99932	2.79329		NTD5m	78.7393	28.1887	0.358001
TTDCRNt	1.78976	4.99932	2.79329		TMDK1m	78.7393	28.1887	0.358001
BPNT	7.51699	20.9971	2.79329		MM6ag	2.17212	0.77762	0.358001
SADT	7.51699	20.9971	2.79329		MM7Ag	2.17212	0.77762	0.358001
LRAT	11.2755	31.4957	2.79329		MM8Ag	2.17212	0.77762	0.358001
PPAP	22.551	62.9914	2.79329		GALtly	20.9971	7.51699	0.358001
G14T21g	0.460224	1.28554	2.79329		GALK	20.9971	7.51699	0.358001
NACHEXA22ly	0.460224	1.28554	2.79329		PSFLIP	62.9914	22.551	0.358001
GALASE20ly	0.460224	1.28554	2.79329		PSt3	62.9914	22.551	0.358001
NACHEX26ly	0.460224	1.28554	2.79329		BPNT	20.9971	7.51699	0.358001
S6TASE25ly	0.460224	1.28554	2.79329		SADT	20.9971	7.51699	0.358001
S6TASE26ly	0.460224	1.28554	2.79329		DHEASULT	20.9971	7.51699	0.358001
SIAASE4ly	0.460224	1.28554	2.79329		STS1	20.9971	7.51699	0.358001
AG13T16g	0.460224	1.28554	2.79329		PFK	63.9914	22.551	0.352406
AG13T17g	0.460224	1.28554	2.79329		AHEXASE2ly	2.17212	0.77762	0.358001
AG13T18g	0.460224	1.28554	2.79329		ENGASE2ly	2.17212	0.77762	0.358001
CORE3GTg	0.460224	1.28554	2.79329		GASNASE2ly	2.17212	0.77762	0.358001
CORE4GTg	0.460224	1.28554	2.79329		M14NTg	2.17212	0.77762	0.358001
G14T18g	0.460224	1.28554	2.79329		N2M2NMASNt	2.17212	0.77762	0.358001
G14T19g	0.460224	1.28554	2.79329		N2M2NMASNtly	2.17212	0.77762	0.358001
G14T20g	0.460224	1.28554	2.79329		FALDtly	30.4797	10.9118	0.358001
KSII_CORE4t	0.460224	1.28554	2.79329		H2O2tly	30.4797	10.9118	0.358001
S23T4g	0.460224	1.28554	2.79329		MEOHtly	30.4797	10.9118	0.358001
S6T16g	0.460224	1.28554	2.79329		PRDXl	30.4797	10.9118	0.358001
S6T17g	0.460224	1.28554	2.79329		PPAP	62.9914	22.551	0.358001
S6T18g	0.460224	1.28554	2.79329		CORE2GTg	1.36938	0.490238	0.358001
KSII_CORE4tly	0.460224	1.28554	2.79329		DURIK1m	78.7393	28.1887	0.358001
MDHm	97.1494	248.044	2.55323		NTD1m	78.7393	28.1887	0.358001
ADNCYC	11.2755	31.4957	2.79329		FBP	62.9914	22.551	0.358001
PDE1	11.2755	31.4957	2.79329		DUTPDPm	39.3696	14.0944	0.358001
PDE4	11.2755	31.4957	2.79329		URIDK2m	39.3696	14.0944	0.358001
GLNS	22.551	62.9914	2.79329		GCC2am	2.85191	13.7507	4.82158
CLPNDCOAtx	2.75012	7.68188	2.79329		GCC2bim	2.85191	13.7507	4.82158
DESAT22_2p	2.75012	7.68188	2.79329		GCC2cm	2.85191	13.7507	4.82158
FAEL205	2.75012	7.68188	2.79329		PDXPP	62.9914	22.551	0.358001
CEPTC	11.2755	31.4957	2.79329		GUACYC	31.4957	11.2755	0.358001
CHLPCTD	11.2755	31.4957	2.79329		DAGKn_hs	20.9971	7.51699	0.358001
FAOXC226205x	2.75012	7.68188	2.79329		PA_HStn	20.9971	7.51699	0.358001
FBP	22.551	62.9914	2.79329		DHPR	1	1	1
ACONTm	56.3774	157.479	2.79329		ARTFR213	1.04991	0.37869	0.360687
FAOXC18280m	1.98986	4.74091	2.38253		FAS180COA	8.38451	3.77723	0.450501
LNELDCCPT1	1.98986	4.74091	2.38253		G6PPer	62.9914	22.551	0.358001
LNELDCCPT2	1.98986	4.74091	2.38253		G6Pter	62.9914	22.551	0.358001
LNELDCCRNt	1.98986	4.74091	2.38253		ARACHDCOAtx	2.89178	1.4944	0.516775
GDPFUCtg	0.585739	1.63614	2.79329		FAOXC2242046x	2.89178	1.4944	0.516775
GDPtg	0.585739	1.63614	2.79329		DOLICHOL_Lter	20.9971	7.51699	0.358001
GMPtg	0.585739	1.63614	2.79329		DOLK_L	20.9971	7.51699	0.358001
PI45P3Kn	22.551	62.9914	2.79329		DOLPH_Ler	20.9971	7.51699	0.358001
ACS	16.1078	44.9939	2.79329		ACRNtm	104.986	37.5849	0.358001
PIPLC	7.51699	20.9971	2.79329		CSNATm	104.986	37.5849	0.358001
CHOLATEt3	22.551	62.9914	2.79329		TMNDNCCOAtx	8.11045	3.0512	0.376206
MANtg	4.66572	13.0327	2.79329		Htx	188.974	67.6529	0.358001
M8MASNterg	0.77762	2.17212	2.79329		CRNtim	105.736	38.0582	0.359937
MM5ag	0.77762	2.17212	2.79329		N3Tg	1.36938	0.490238	0.358001
MM6bg	0.77762	2.17212	2.79329		MI14P4P	15.7479	5.63774	0.358001
MM7Cag	0.77762	2.17212	2.79329		PUNP3	31.4957	11.2755	0.358001
MM7Cbg	0.77762	2.17212	2.79329		APOC-LYS-BTNP	31.4957	11.2755	0.358001
MM8Cg	0.77762	2.17212	2.79329		APOCF	31.4957	11.2755	0.358001
MM6ag	0.77762	2.17212	2.79329		BACCL	31.4957	11.2755	0.358001
MM7Ag	0.77762	2.17212	2.79329		BTND1	31.4957	11.2755	0.358001
MM8Ag	0.77762	2.17212	2.79329		BTNPL	31.4957	11.2755	0.358001
C161CPT2	3.01556	6.20406	2.05735		PETOHMm_hs	5.99964	14.0944	2.3492
FAOXC16180m	3.01556	6.20406	2.05735		AMETt2m	17.9989	42.2831	2.3492
C161CPT1	3.01556	6.20406	2.05735		GGLUCT	20.9971	7.51699	0.358001
C161CRNt	3.01556	6.20406	2.05735		OPAHir	20.9971	7.51699	0.358001
NACHEXA20ly	0.490238	1.36938	2.79329		10FTHF7GLUtl	10.4986	3.75849	0.358001
ARTFR12	7.51699	20.9971	2.79329		GGH-10FTHF7GLUl	10.4986	3.75849	0.358001
GMPR	7.85032	20.9971	2.67468		FPGS5	12.5983	4.51019	0.358001
L-LACDcm	22.551	47.3066	2.09776		5DHFtl	15.7479	5.63774	0.358001
PI3P5K	7.51699	20.9971	2.79329		FPGS4	15.7479	5.63774	0.358001
PI3P4K	7.51699	20.9971	2.79329		NDP6	62.9914	22.551	0.358001
IMPD	7.85032	20.9971	2.67468		GMPS2	20.9971	7.85032	0.373876
ADSK	22.551	62.9914	2.79329		HSD17B9r	11.6651	4.17611	0.358001
DUTPDPm	14.0944	39.3696	2.79329		HSD3B3r	11.6651	4.17611	0.358001
URIDK2m	14.0944	39.3696	2.79329		CERT1rt	20.9971	7.51699	0.358001
FPGS7	5.63774	15.7479	2.79329		CERT2rt	20.9971	7.51699	0.358001
FPGS	5.63774	15.7479	2.79329		GBA	20.9971	7.51699	0.358001
5DHFtl	5.63774	15.7479	2.79329		NDP7er	20.9971	7.51699	0.358001
DHFtl	5.63774	15.7479	2.79329		UDPGLCter	20.9971	7.51699	0.358001
FPGS4	5.63774	15.7479	2.79329		UGCG	20.9971	7.51699	0.358001
GGH-5DHFl	5.63774	15.7479	2.79329		PI34P5K	62.9914	22.551	0.358001
EX_o2s(e)	56.3774	157.479	2.79329		PI5P3K	62.9914	22.551	0.358001
ACt2m	19.6716	39.3696	2.00135		PI345P5P	62.9914	22.551	0.358001
PMTCOAtx	20.5208	52.3282	2.55001		PI35P3P	62.9914	22.551	0.358001
PI45P5Pn	22.551	62.9914	2.79329		PI3P4Kn	62.9914	22.551	0.358001
PI4P4Pn	22.551	62.9914	2.79329		DALAOXx	20.9971	23.2503	1.10731
ARTFR44	1.09471	3.05784	2.79329		DALAxt	20.9971	23.2503	1.10731
ACOAO7p	18.7925	49.3282	2.62489		PYRt2p	20.9971	23.2503	1.10731
ARTFR61	18.7925	49.3282	2.62489		PI3P5K	20.9971	7.51699	0.358001
HDD2COAtx	18.7925	49.3282	2.62489		ACGAM2E	31.4957	11.2755	0.358001
RTOT6	18.7925	49.3282	2.62489		ACGAMPM	31.4957	11.2755	0.358001
RTOT5	0.796291	1.25	1.56978		UAGDP	31.4957	11.2755	0.358001
FBA	11.7755	32.4957	2.75961		ACONTm	157.479	56.3774	0.358001
ARTFR205	0.651762	1	1.5343		PI4P3Kn	62.9914	22.551	0.358001
CO2tm	63.8774	163.684	2.56248		SO4tl	6.29914	2.2551	0.358001
PI5P4Kn	11.2755	31.4957	2.79329		PCHOL_HSter	32.6956	14.0944	0.431078
PIK5n	11.2755	31.4957	2.79329		METAT	18.5269	6.63264	0.358001
G3PD2m	37.5849	47.3066	1.25866		GMPR	20.9971	7.85032	0.373876
ME2	22.551	62.9914	2.79329		HMGLm	79.2393	28.6887	0.362052
PNP	7.51699	20.9971	2.79329		H2O2tp	314.957	112.755	0.358001
RNMK	7.51699	20.9971	2.79329		PDE4	31.4957	11.2755	0.358001
ADPRDP	7.51699	20.9971	2.79329		O2tp	167.437	68.0755	0.406574
NADN	7.51699	20.9971	2.79329		GLXtp	34.9952	12.5283	0.358001
ARTPLM3	8.15236	12.4024	1.52132		PIK3n	62.9914	22.551	0.358001
ATPasel	0.77762	2.17212	2.79329		AMPTASECG	20.9971	7.51699	0.358001
TMNDNCCPT2	1.52147	2	1.31451		CGLYt3(2)	20.9971	7.51699	0.358001
TMNDNCCRNt	1.52147	2	1.31451		CHLtm	5.99964	3.63725	0.606245
TMNDNCCPT1	1.52147	2	1.31451		DM_atp(c)	62.9914	22.551	0.358001
CTPS2	9.97498	20.9971	2.10498		PSSA1_hs	31.4957	11.2755	0.358001
RTOT3	1.73766	4.85379	2.79329		PCHOLP_hs	31.4957	11.2755	0.358001
C180CPT1	3.36218	6.5778	1.95641		MI1P-Dtn	20.9971	7.51699	0.358001
C180CPT2	3.36218	6.5778	1.95641		PIPLCn	20.9971	7.51699	0.358001
C180CRNt	3.36218	6.5778	1.95641		FPGS8	12.5983	4.51019	0.358001
O2t	42.7831	118.609	2.77233		FBA2	32.4957	11.7755	0.362371
FAOXC183806x	0.281922	0.428571	1.52018		KHK	32.4957	11.7755	0.362371
FAOXC2251836x	0.281922	0.428571	1.52018		TRIOK	32.4957	11.7755	0.362371
CHSTEROLSULT	7.51699	20.9971	2.79329		PGMT	31.4957	11.2755	0.358001
STS3	7.51699	20.9971	2.79329		CDIPTr	20.9971	7.51699	0.358001
DHEASULT	7.51699	20.9971	2.79329		PIPLC	20.9971	7.51699	0.358001
STS1	7.51699	20.9971	2.79329		UGALNACtg	8.68847	3.11048	0.358001
FAOXC180	3.36218	6.5778	1.95641		PRDX	30.4797	10.9118	0.358001
PUNP2	22.551	19.6848	0.872903		AMPTASECGe	20.9971	7.51699	0.358001
C160CPT1	4.36582	7.47886	1.71305		GLNtm	30.5822	10.705	0.350039
C160CPT2	4.36582	7.47886	1.71305		GLUNm	30.5822	10.705	0.350039
C160CRNt	4.36582	7.47886	1.71305		LPCHOLt	20.9971	7.51699	0.358001
TMNDNCCOAtx	3.0512	8.11045	2.65812		PCt	20.9971	7.51699	0.358001
DURIK1	22.551	62.9914	2.79329		PLA2_2e	20.9971	7.51699	0.358001
METS	6.63264	18.5269	2.79329		GALNTg	8.68847	3.11048	0.358001
DOLGPP_Uer	11.2755	31.4957	2.79329		Ser/Thrtg	8.68847	3.11048	0.358001
ARTFR41	7.51699	20.9971	2.79329		GCCbim	2.85191	13.7507	4.82158
DESAT16_2	7.51699	20.9971	2.79329		GCCam	2.85191	13.7507	4.82158
G3PD1	37.5849	47.3066	1.25866		GCCcm	2.85191	13.7507	4.82158
DOLGLCP_Uter	11.2755	31.4957	2.79329		GLYOp	15.7479	12.5283	0.795557
UDPDOLPT_U	11.2755	31.4957	2.79329		GCHOLAt3	62.9914	22.551	0.358001
DOLP_Uter	11.2755	31.4957	2.79329		PE_HSter	5.99964	14.0944	2.3492
ETF	56.3774	90.3055	1.6018		PETOHMr_hs	5.99964	14.0944	2.3492
ETFQO	56.3774	90.3055	1.6018		AHCYStr	17.9989	42.2831	2.3492
CDPDAGtm	3.63725	5.99964	1.6495		AMETr	17.9989	42.2831	2.3492
CDSm	3.63725	5.99964	1.6495		NDP7g	26.0654	9.33144	0.358001
CYTDK2m	3.63725	5.99964	1.6495		PItg	26.0654	9.33144	0.358001
CYTDtm	3.63725	5.99964	1.6495		CDPDAGtm	5.99964	3.63725	0.606245
CYTK1m	3.63725	5.99964	1.6495		CDSm	5.99964	3.63725	0.606245
NDPK3m	3.63725	5.99964	1.6495		CYTDK2m	5.99964	3.63725	0.606245
PCHOLPm_hs	3.63725	5.99964	1.6495		CYTDtm	5.99964	3.63725	0.606245
C161CPT12	3.70265	6.91085	1.86646		CYTK1m	5.99964	3.63725	0.606245
C161CRN2t	3.70265	6.91085	1.86646		NDPK3m	5.99964	3.63725	0.606245
C161CPT22	3.70265	6.91085	1.86646		PCHOLPm_hs	5.99964	3.63725	0.606245
FAOXC161802m	3.70265	6.91085	1.86646		DADNK	62.9914	22.551	0.358001
DADNK	22.551	62.9914	2.79329		GLYCLTDy	34.9952	12.5283	0.358001
ADRNCOAtx	1.94611	3.88689	1.99726		7DHFtm	10.4986	3.75849	0.358001
PUNP1	22.551	41.4796	1.83937		FPGS6m	10.4986	3.75849	0.358001
FAEL204	1.94611	3.88689	1.99726		DOLGLCP_Uter	31.4957	11.2755	0.358001
ACHVESSEC	5.8342	7.87393	1.34961		DOLGPP_Uer	31.4957	11.2755	0.358001
ACHEe	17.5026	23.6218	1.34961		DOLP_Uter	31.4957	11.2755	0.358001
DOLGLCP_Lter	11.2755	31.4957	2.79329		UDPDOLPT_U	31.4957	11.2755	0.358001
UDPDOLPT_L	11.2755	31.4957	2.79329		ACETONEt2m	2.85191	-2.244e-09	-7.86841e-10
DOLP_Lter	11.2755	31.4957	2.79329		ACTNMO	2.85191	0	0
DOLGPP_Ler	11.2755	31.4957	2.79329		ADCim	2.85191	-2.244e-09	-7.86841e-10
PCHOLP_hs	11.2755	31.4957	2.79329		DOLICHOL_Uter	20.9971	7.51699	0.358001
PGMT	11.2755	31.4957	2.79329		DOLK_U	20.9971	7.51699	0.358001
MTHFCm	6.63264	21.3788	3.22327		DOLPH_Uer	20.9971	7.51699	0.358001
DESAT18_4	2.55318	6.13198	2.4017		7DHFtl	10.4986	3.75849	0.358001
EX_o2(e)	42.7831	118.609	2.77233		GGH-7DHFl	10.4986	3.75849	0.358001
PA_HStg	11.2755	31.4957	2.79329		STS2	20.9971	7.51699	0.358001
PCHOLPg_hs	11.2755	31.4957	2.79329		PCFLOPm	5.99964	14.0944	2.3492
PCHOL_HStg	11.2755	31.4957	2.79329		PIK4	62.9914	22.551	0.358001
CHOLtg	11.2755	31.4957	2.79329		GALASE19ly	8.68847	3.11048	0.358001
GLNtm	10.705	30.5822	2.85682		NAGA2ly	8.68847	3.11048	0.358001
GLUNm	10.705	30.5822	2.85682		NAGLCAly	8.68847	3.11048	0.358001
ESTSULT	7.51699	20.9971	2.79329		UDPACGALtl	8.68847	3.11048	0.358001
ARSA	2.2551	6.29914	2.79329		UDPtl	8.68847	3.11048	0.358001
GAL3ST11	2.2551	6.29914	2.79329		ALCD1	30.4797	10.9118	0.358001
PAPStg	2.2551	6.29914	2.79329		PRGNLONESULT	20.9971	7.51699	0.358001
PAPtg	2.2551	6.29914	2.79329		STS4	20.9971	7.51699	0.358001
SGALSIDEtg	2.2551	6.29914	2.79329		GLUCYS	20.9971	7.51699	0.358001
SGALSIDEtl	2.2551	6.29914	2.79329		GTHS	20.9971	7.51699	0.358001
SO4tl	2.2551	6.29914	2.79329		GTMLTe	20.9971	7.51699	0.358001
PCFLOPm	14.0944	5.99964	0.425677		CYTD	31.4957	11.2755	0.358001
PYK	28.1887	78.7393	2.79329		ARTFR44	3.05784	1.09471	0.358001
PRGNLONESULT	7.51699	20.9971	2.79329		AHC	18.5269	6.63264	0.358001
STS4	7.51699	20.9971	2.79329		NH4tp	20.9971	23.2503	1.10731
ASNNm	5.35249	15.2911	2.85682		ARSA	6.29914	2.2551	0.358001
ASNtm	5.35249	15.2911	2.85682		GAL3ST11	6.29914	2.2551	0.358001
DESAT18_3	2.55318	6.13198	2.4017		PAPStg	6.29914	2.2551	0.358001
ARTPLM1m	4.36582	7.47886	1.71305		PAPtg	6.29914	2.2551	0.358001
RTOTALCRNCPT1	4.36582	7.47886	1.71305		SGALSIDEtg	6.29914	2.2551	0.358001
RTOTALCRNCPT2	4.36582	7.47886	1.71305		SGALSIDEtl	6.29914	2.2551	0.358001
RTOTALCRNt	4.36582	7.47886	1.71305		CORE6GTg	8.68847	3.11048	0.358001
ARTPLM3m	4.36582	7.47886	1.71305		F1Atg	8.68847	3.11048	0.358001
RTOTAL3CRNCPT1	4.36582	7.47886	1.71305		N4Tg	8.68847	3.11048	0.358001
RTOTAL3CRNCPT2	4.36582	7.47886	1.71305		CDS	20.9971	7.51699	0.358001
RTOTAL3CRNt	4.36582	7.47886	1.71305		TCHOLAt3	62.9914	22.551	0.358001
ARTPLM2m	4.36582	7.47886	1.71305		DHPR2	1	1	1
RTOTAL2CRNCPT2	4.36582	7.47886	1.71305		AACTOOR	5.70381	0	0
RTOTAL2CRNCPT1	4.36582	7.47886	1.71305		AACTtm	5.70381	0	0
RTOTAL2CRNt	4.36582	7.47886	1.71305		AOBUTDsm	5.70381	0	0
METAT	6.63264	18.5269	2.79329		GLYATm	5.70381	0	0
FAOXC160	4.36582	7.47886	1.71305		ARGN	0.752159	13.026	17.3182
AHC	6.63264	18.5269	2.79329		UREAtm	0.752159	13.026	17.3182
STS2	7.51699	20.9971	2.79329		MMEm	1	1	1
GLYtm	6.63264	21.3788	3.22327		PPCDC	0.407343	0	0
ASNS1	5.35249	15.2911	2.85682		EX_urea(e)	0.752159	12.026	15.9887
CMPSAS	1.17148	3.27228	2.79329		CBPSam	0.752159	12.026	15.9887
GALtly	7.51699	20.9971	2.79329		GHMT2r	2.85191	0	0
DIGALSIDEtg	7.51699	20.9971	2.79329		ARGNm	0.752159	13.026	17.3182
DIGALSIDEtl	7.51699	20.9971	2.79329		ARGtm	0.752159	13.026	17.3182
GLAl	7.51699	20.9971	2.79329		OCBTm	0.752159	12.026	15.9887
CERT1rt	7.51699	20.9971	2.79329		EX_nh4(e)	1.50432	25.0521	16.6534
CERT2rt	7.51699	20.9971	2.79329		CYSO	0.407343	0	0
GBA	7.51699	20.9971	2.79329		EX_2hb(e)	1	1	1
NDP7er	7.51699	20.9971	2.79329		2HBO	1	1	1
UDPGLCter	7.51699	20.9971	2.79329		2HBt2	1	1	1
UGCG	7.51699	20.9971	2.79329		2AMACSULT	0.407343	0	0
DOLICHOL_Uter	7.51699	20.9971	2.79329		3SALAOX	0.203672	0	0
DOLK_U	7.51699	20.9971	2.79329		CYSAMO	0.407343	0	0
DOLPH_Uer	7.51699	20.9971	2.79329		PAN4PP	0.407343	0	0
GALK	7.51699	20.9971	2.79329		PNTEH	0.407343	0	0
UDPGP	11.2755	31.4957	2.79329		PNTK	0.407343	0	0
PCHOLPr_hs	11.2755	31.4957	2.79329		PPNCL3	0.407343	0	0
CHOLtr	11.2755	31.4957	2.79329		LCYSTCBOXL	0.407343	0	0
PA_HSter	11.2755	31.4957	2.79329		HYPTROX	0.203672	0	0
MI14P4P	5.63774	15.7479	2.79329		3SALACBOXL	0.407343	0	0
H2Otg	11.2755	31.4957	2.79329		SULFOX	0.407343	0	0
DM_13-cis-oretn(n)	0	0	zeroNoChange		DM_13-cis-oretn(n)	0	0	zeroNoChange
DM_13-cis-retn(n)	0	0	zeroNoChange		DM_13-cis-retn(n)	0	0	zeroNoChange
DM_Asn-X-Ser/Thr(ly)	0	0	zeroNoChange		DM_Asn-X-Ser/Thr(ly)	0	0	zeroNoChange
DM_Ser-Gly/Ala-X-Gly(ly)	0	0	zeroNoChange		DM_Ser-Gly/Ala-X-Gly(ly)	0	0	zeroNoChange
DM_Ser/Thr(ly)	0	0	zeroNoChange		DM_Ser/Thr(ly)	0	0	zeroNoChange
DM_avite1(c)	0	0	zeroNoChange		DM_avite1(c)	0	0	zeroNoChange
DM_avite2(c)	0	0	zeroNoChange		DM_avite2(c)	0	0	zeroNoChange
DM_bvite(c)	0	0	zeroNoChange		DM_bvite(c)	0	0	zeroNoChange
DM_core5(g)	0	0	zeroNoChange		DM_core5(g)	0	0	zeroNoChange
DM_core7(g)	0	0	zeroNoChange		DM_core7(g)	0	0	zeroNoChange
DM_core8(g)	0	0	zeroNoChange		DM_core8(g)	0	0	zeroNoChange
DM_datp(m)	0	0	zeroNoChange		DM_datp(m)	0	0	zeroNoChange
DM_datp(n)	0	0	zeroNoChange		DM_datp(n)	0	0	zeroNoChange
DM_dctp(m)	0	0	zeroNoChange		DM_dctp(m)	0	0	zeroNoChange
DM_dctp(n)	0	0	zeroNoChange		DM_dctp(n)	0	0	zeroNoChange
DM_dem2emgacpail_prot_hs(r)	0	0	zeroNoChange		DM_dem2emgacpail_prot_hs(r)	0	0	zeroNoChange
DM_dgpi_prot_hs(r)	0	0	zeroNoChange		DM_dgpi_prot_hs(r)	0	0	zeroNoChange
DM_dgtp(m)	0	0	zeroNoChange		DM_dgtp(m)	0	0	zeroNoChange
DM_dgtp(n)	0	0	zeroNoChange		DM_dgtp(n)	0	0	zeroNoChange
DM_dsT_antigen(g)	0	0	zeroNoChange		DM_dsT_antigen(g)	0	0	zeroNoChange
DM_dttp(m)	0	0	zeroNoChange		DM_dttp(m)	0	0	zeroNoChange
DM_dttp(n)	0	0	zeroNoChange		DM_dttp(n)	0	0	zeroNoChange
DM_ethamp(r)	0	0	zeroNoChange		DM_ethamp(r)	0	0	zeroNoChange
DM_gncore2(g)	0	0	zeroNoChange		DM_gncore2(g)	0	0	zeroNoChange
DM_gpi_sig(er)	0	0	zeroNoChange		DM_gpi_sig(er)	0	0	zeroNoChange
DM_hretn(n)	0	0	zeroNoChange		DM_hretn(n)	0	0	zeroNoChange
DM_kdn(c)	0	0	zeroNoChange		DM_kdn(c)	0	0	zeroNoChange
DM_m(em)3gacpail_prot_hs(r)	0	0	zeroNoChange		DM_m(em)3gacpail_prot_hs(r)	0	0	zeroNoChange
DM_melanin(c)	0	0	zeroNoChange		DM_melanin(c)	0	0	zeroNoChange
DM_mem2emgacpail_prot_hs(r)	0	0	zeroNoChange		DM_mem2emgacpail_prot_hs(r)	0	0	zeroNoChange
DM_n5m2masn(g)	0	0	zeroNoChange		DM_n5m2masn(g)	0	0	zeroNoChange
DM_oretn(n)	0	0	zeroNoChange		DM_oretn(n)	0	0	zeroNoChange
DM_sTn_antigen(g)	0	0	zeroNoChange		DM_sTn_antigen(g)	0	0	zeroNoChange
DM_sprm(c)	0	0	zeroNoChange		DM_sprm(c)	0	0	zeroNoChange
DM_yvite(c)	0	0	zeroNoChange		DM_yvite(c)	0	0	zeroNoChange
DM_T_antigen(g)	0	0	zeroNoChange		DM_T_antigen(g)	0	0	zeroNoChange
EX_10fthf(e)	0	0	zeroNoChange		EX_10fthf(e)	0	0	zeroNoChange
EX_10fthf5glu(e)	0	0	zeroNoChange		EX_10fthf5glu(e)	0	0	zeroNoChange
EX_10fthf6glu(e)	0	0	zeroNoChange		EX_10fthf6glu(e)	0	0	zeroNoChange
EX_10fthf7glu(e)	0	0	zeroNoChange		EX_10fthf7glu(e)	0	0	zeroNoChange
EX_11-cis-retfa(e)	0	0	zeroNoChange		EX_11-cis-retfa(e)	0	0	zeroNoChange
EX_13-cis-retnglc(e)	0	0	zeroNoChange		EX_13-cis-retnglc(e)	0	0	zeroNoChange
EX_1glyc_hs(e)	0	0	zeroNoChange		EX_1glyc_hs(e)	0	0	zeroNoChange
EX_1mncam(e)	0	0	zeroNoChange		EX_1mncam(e)	0	0	zeroNoChange
EX_2425dhvitd2(e)	0	0	zeroNoChange		EX_2425dhvitd2(e)	0	0	zeroNoChange
EX_2425dhvitd3(e)	0	0	zeroNoChange		EX_2425dhvitd3(e)	0	0	zeroNoChange
EX_24nph(e)	0	0	zeroNoChange		EX_24nph(e)	0	0	zeroNoChange
EX_25hvitd2(e)	0	0	zeroNoChange		EX_25hvitd2(e)	0	0	zeroNoChange
EX_25hvitd3(e)	0	0	zeroNoChange		EX_25hvitd3(e)	0	0	zeroNoChange
EX_2mcit(e)	0	0	zeroNoChange		EX_2mcit(e)	0	0	zeroNoChange
EX_34dhoxpeg(e)	0	0	zeroNoChange		EX_34dhoxpeg(e)	0	0	zeroNoChange
EX_34dhphe(e)	0	0	zeroNoChange		EX_34dhphe(e)	0	0	zeroNoChange
EX_35cgmp(e)	0	0	zeroNoChange		EX_35cgmp(e)	0	0	zeroNoChange
EX_3aib(e)	0	0	zeroNoChange		EX_3aib(e)	0	0	zeroNoChange
EX_3aib-D(e)	0	0	zeroNoChange		EX_3aib-D(e)	0	0	zeroNoChange
EX_3mlda(e)	0	0	zeroNoChange		EX_3mlda(e)	0	0	zeroNoChange
EX_4abut(e)	0	0	zeroNoChange		EX_4abut(e)	0	0	zeroNoChange
EX_4hdebrisoquine(e)	0	0	zeroNoChange		EX_4hdebrisoquine(e)	0	0	zeroNoChange
EX_4hphac(e)	0	0	zeroNoChange		EX_4hphac(e)	0	0	zeroNoChange
EX_4mptnl(e)	0	0	zeroNoChange		EX_4mptnl(e)	0	0	zeroNoChange
EX_4mtolbutamide(e)	0	0	zeroNoChange		EX_4mtolbutamide(e)	0	0	zeroNoChange
EX_4nph(e)	0	0	zeroNoChange		EX_4nph(e)	0	0	zeroNoChange
EX_4nphsf(e)	0	0	zeroNoChange		EX_4nphsf(e)	0	0	zeroNoChange
EX_4pyrdx(e)	0	0	zeroNoChange		EX_4pyrdx(e)	0	0	zeroNoChange
EX_5adtststerone(e)	0	0	zeroNoChange		EX_5adtststerone(e)	0	0	zeroNoChange
EX_5adtststeroneglc(e)	0	0	zeroNoChange		EX_5adtststeroneglc(e)	0	0	zeroNoChange
EX_5adtststerones(e)	0	0	zeroNoChange		EX_5adtststerones(e)	0	0	zeroNoChange
EX_5dhf(e)	0	0	zeroNoChange		EX_5dhf(e)	0	0	zeroNoChange
EX_5fthf(e)	0	0	zeroNoChange		EX_5fthf(e)	0	0	zeroNoChange
EX_5homeprazole(e)	0	0	zeroNoChange		EX_5homeprazole(e)	0	0	zeroNoChange
EX_5htrp(e)	0	0	zeroNoChange		EX_5htrp(e)	0	0	zeroNoChange
EX_5mthf(e)	0	0	zeroNoChange		EX_5mthf(e)	0	0	zeroNoChange
EX_5thf(e)	0	0	zeroNoChange		EX_5thf(e)	0	0	zeroNoChange
EX_6dhf(e)	0	0	zeroNoChange		EX_6dhf(e)	0	0	zeroNoChange
EX_6htststerone(e)	0	0	zeroNoChange		EX_6htststerone(e)	0	0	zeroNoChange
EX_6thf(e)	0	0	zeroNoChange		EX_6thf(e)	0	0	zeroNoChange
EX_7dhf(e)	0	0	zeroNoChange		EX_7dhf(e)	0	0	zeroNoChange
EX_7thf(e)	0	0	zeroNoChange		EX_7thf(e)	0	0	zeroNoChange
EX_9-cis-retfa(e)	0	0	zeroNoChange		EX_9-cis-retfa(e)	0	0	zeroNoChange
EX_CLPND(e)	0	0	zeroNoChange		EX_CLPND(e)	0	0	zeroNoChange
EX_Lcystin(e)	0	0	zeroNoChange		EX_Lcystin(e)	0	0	zeroNoChange
EX_Rtotal(e)	0	0	zeroNoChange		EX_Rtotal(e)	0	0	zeroNoChange
EX_Rtotal2(e)	0	0	zeroNoChange		EX_Rtotal2(e)	0	0	zeroNoChange
EX_Rtotal3(e)	0	0	zeroNoChange		EX_Rtotal3(e)	0	0	zeroNoChange
EX_Tyr-ggn(e)	0	0	zeroNoChange		EX_Tyr-ggn(e)	0	0	zeroNoChange
EX_abt(e)	0	0	zeroNoChange		EX_abt(e)	0	0	zeroNoChange
EX_ac(e)	0	0	zeroNoChange		EX_ac(e)	0	0	zeroNoChange
EX_acac(e)	0	-1.47791e-11	zeroNoChange		EX_acac(e)	0	-4.96135e-10	zeroNoChange
EX_acald(e)	0	0	zeroNoChange		EX_acald(e)	0	0	zeroNoChange
EX_acetone(e)	0	8.69952e-11	zeroNoChange		EX_acetone(e)	0	-3.58431e-10	zeroNoChange
EX_acgalfucgalacgalfuc12gal14acglcgalgluside_hs(e)	0	0	zeroNoChange		EX_acgalfucgalacgalfuc12gal14acglcgalgluside_hs(e)	0	0	zeroNoChange
EX_acgalfucgalacgalfucgalacglcgal14acglcgalgluside_hs(e)	0	0	zeroNoChange		EX_acgalfucgalacgalfucgalacglcgal14acglcgalgluside_hs(e)	0	0	zeroNoChange
EX_acgam(e)	0	0	zeroNoChange		EX_acgam(e)	0	0	zeroNoChange
EX_ach(e)	0	0	zeroNoChange		EX_ach(e)	0	0	zeroNoChange
EX_acn13acngalgbside_hs(e)	0	0	zeroNoChange		EX_acn13acngalgbside_hs(e)	0	0	zeroNoChange
EX_acn23acngalgbside_hs(e)	0	0	zeroNoChange		EX_acn23acngalgbside_hs(e)	0	0	zeroNoChange
EX_acnacngal14acglcgalgluside_hs(e)	0	0	zeroNoChange		EX_acnacngal14acglcgalgluside_hs(e)	0	0	zeroNoChange
EX_acnacngalgbside_hs(e)	0	0	zeroNoChange		EX_acnacngalgbside_hs(e)	0	0	zeroNoChange
EX_acngalacglcgal14acglcgalgluside_hs(e)	0	0	zeroNoChange		EX_acngalacglcgal14acglcgalgluside_hs(e)	0	0	zeroNoChange
EX_ade(e)	0	0	zeroNoChange		EX_ade(e)	0	0	zeroNoChange
EX_adn(e)	0	0	zeroNoChange		EX_adn(e)	0	0	zeroNoChange
EX_adp	0	0	zeroNoChange		EX_adp	0	0	zeroNoChange
EX_adprbp(e)	0	0	zeroNoChange		EX_adprbp(e)	0	0	zeroNoChange
EX_adprib(e)	0	0	zeroNoChange		EX_adprib(e)	0	0	zeroNoChange
EX_adrn(e)	0	0	zeroNoChange		EX_adrn(e)	0	0	zeroNoChange
EX_adrnl(e)	0	0	zeroNoChange		EX_adrnl(e)	0	0	zeroNoChange
EX_aflatoxin(e)	0	0	zeroNoChange		EX_aflatoxin(e)	0	0	zeroNoChange
EX_ahandrostanglc(e)	0	0	zeroNoChange		EX_ahandrostanglc(e)	0	0	zeroNoChange
EX_ak2lgchol_hs(e)	0	0	zeroNoChange		EX_ak2lgchol_hs(e)	0	0	zeroNoChange
EX_akg(e)	0	0	zeroNoChange		EX_akg(e)	0	0	zeroNoChange
EX_ala-B(e)	0	0	zeroNoChange		EX_ala-B(e)	0	0	zeroNoChange
EX_ala-D(e)	0	0	zeroNoChange		EX_ala-D(e)	0	0	zeroNoChange
EX_ala-L(e)	0	1.54798e-10	zeroNoChange		EX_ala-L(e)	0	-1.48241e-10	zeroNoChange
EX_aldstrn(e)	0	0	zeroNoChange		EX_aldstrn(e)	0	0	zeroNoChange
EX_amp(e)	0	0	zeroNoChange		EX_amp(e)	0	0	zeroNoChange
EX_andrstrn(e)	0	0	zeroNoChange		EX_andrstrn(e)	0	0	zeroNoChange
EX_andrstrnglc(e)	0	0	zeroNoChange		EX_andrstrnglc(e)	0	0	zeroNoChange
EX_antipyrene(e)	0	0	zeroNoChange		EX_antipyrene(e)	0	0	zeroNoChange
EX_apnnox(e)	0	0	zeroNoChange		EX_apnnox(e)	0	0	zeroNoChange
EX_appnn(e)	0	0	zeroNoChange		EX_appnn(e)	0	0	zeroNoChange
EX_aprgstrn(e)	0	0	zeroNoChange		EX_aprgstrn(e)	0	0	zeroNoChange
EX_aqcobal(e)	0	0	zeroNoChange		EX_aqcobal(e)	0	0	zeroNoChange
EX_arab-L(e)	0	0	zeroNoChange		EX_arab-L(e)	0	0	zeroNoChange
EX_arach(e)	0	0	zeroNoChange		EX_arach(e)	0	0	zeroNoChange
EX_arachd(e)	0	0	zeroNoChange		EX_arachd(e)	0	0	zeroNoChange
EX_arg-L(e)	0	1.33776e-10	zeroNoChange		EX_arg-L(e)	0	-5.71051e-10	zeroNoChange
EX_ascb-L(e)	0	0	zeroNoChange		EX_ascb-L(e)	0	0	zeroNoChange
EX_asn-L(e)	0	1.28817e-10	zeroNoChange		EX_asn-L(e)	0	-8.74113e-10	zeroNoChange
EX_asp-D(e)	0	0	zeroNoChange		EX_asp-D(e)	0	0	zeroNoChange
EX_asp-L(e)	0	4.85135e-10	zeroNoChange		EX_asp-L(e)	0	-2.87076e-10	zeroNoChange
EX_atp(e)	0	0	zeroNoChange		EX_atp(e)	0	0	zeroNoChange
EX_avite1(e)	0	0	zeroNoChange		EX_avite1(e)	0	0	zeroNoChange
EX_avite2(e)	0	0	zeroNoChange		EX_avite2(e)	0	0	zeroNoChange
EX_bhb(e)	0	3.5023e-11	zeroNoChange		EX_bhb(e)	0	-3.42124e-10	zeroNoChange
EX_bildglcur(e)	0	0	zeroNoChange		EX_bildglcur(e)	0	0	zeroNoChange
EX_bilglcur(e)	0	0	zeroNoChange		EX_bilglcur(e)	0	0	zeroNoChange
EX_bilirub(e)	0	0	zeroNoChange		EX_bilirub(e)	0	0	zeroNoChange
EX_biocyt(e)	0	0	zeroNoChange		EX_biocyt(e)	0	0	zeroNoChange
EX_btn(e)	0	0	zeroNoChange		EX_btn(e)	0	0	zeroNoChange
EX_but(e)	0	0	zeroNoChange		EX_but(e)	0	0	zeroNoChange
EX_bvite(e)	0	0	zeroNoChange		EX_bvite(e)	0	0	zeroNoChange
EX_bz(e)	0	0	zeroNoChange		EX_bz(e)	0	0	zeroNoChange
EX_ca2(e)	0	0	zeroNoChange		EX_ca2(e)	0	0	zeroNoChange
EX_camp(e)	0	0	zeroNoChange		EX_camp(e)	0	0	zeroNoChange
EX_caro(e)	0	0	zeroNoChange		EX_caro(e)	0	0	zeroNoChange
EX_carveol(e)	0	0	zeroNoChange		EX_carveol(e)	0	0	zeroNoChange
EX_cca_d3(e)	0	0	zeroNoChange		EX_cca_d3(e)	0	0	zeroNoChange
EX_cgly(e)	0	0	zeroNoChange		EX_cgly(e)	0	0	zeroNoChange
EX_chol(e)	0	0	zeroNoChange		EX_chol(e)	0	0	zeroNoChange
EX_cholate(e)	0	0	zeroNoChange		EX_cholate(e)	0	0	zeroNoChange
EX_chsterol(e)	0	0	zeroNoChange		EX_chsterol(e)	0	0	zeroNoChange
EX_chtn(e)	0	0	zeroNoChange		EX_chtn(e)	0	0	zeroNoChange
EX_cit(e)	0	0	zeroNoChange		EX_cit(e)	0	0	zeroNoChange
EX_cl(e)	0	0	zeroNoChange		EX_cl(e)	0	0	zeroNoChange
EX_cmp(e)	0	0	zeroNoChange		EX_cmp(e)	0	0	zeroNoChange
EX_co(e)	0	0	zeroNoChange		EX_co(e)	0	0	zeroNoChange
EX_coumarin(e)	0	0	zeroNoChange		EX_coumarin(e)	0	0	zeroNoChange
EX_creat(e)	0	0	zeroNoChange		EX_creat(e)	0	0	zeroNoChange
EX_crmp_hs(e)	0	0	zeroNoChange		EX_crmp_hs(e)	0	0	zeroNoChange
EX_crn(e)	0	0	zeroNoChange		EX_crn(e)	0	0	zeroNoChange
EX_crtsl(e)	0	0	zeroNoChange		EX_crtsl(e)	0	0	zeroNoChange
EX_crtstrn(e)	0	0	zeroNoChange		EX_crtstrn(e)	0	0	zeroNoChange
EX_crvnc(e)	0	0	zeroNoChange		EX_crvnc(e)	0	0	zeroNoChange
EX_csn(e)	0	0	zeroNoChange		EX_csn(e)	0	0	zeroNoChange
EX_cspg_a(e)	0	0	zeroNoChange		EX_cspg_a(e)	0	0	zeroNoChange
EX_cspg_b(e)	0	0	zeroNoChange		EX_cspg_b(e)	0	0	zeroNoChange
EX_cspg_c(e)	0	0	zeroNoChange		EX_cspg_c(e)	0	0	zeroNoChange
EX_cspg_d(e)	0	0	zeroNoChange		EX_cspg_d(e)	0	0	zeroNoChange
EX_cspg_e(e)	0	0	zeroNoChange		EX_cspg_e(e)	0	0	zeroNoChange
EX_cyan(e)	0	0	zeroNoChange		EX_cyan(e)	0	0	zeroNoChange
EX_cys-L(e)	0	-9.13616e-11	zeroNoChange		EX_cys-L(e)	0	-6.0311e-10	zeroNoChange
EX_cytd(e)	0	0	zeroNoChange		EX_cytd(e)	0	0	zeroNoChange
EX_dad-2(e)	0	0	zeroNoChange		EX_dad-2(e)	0	0	zeroNoChange
EX_dad-5(e)	0	0	zeroNoChange		EX_dad-5(e)	0	0	zeroNoChange
EX_dag_hs(e)	0	0	zeroNoChange		EX_dag_hs(e)	0	0	zeroNoChange
EX_dcsptn1(e)	0	0	zeroNoChange		EX_dcsptn1(e)	0	0	zeroNoChange
EX_dcyt(e)	0	0	zeroNoChange		EX_dcyt(e)	0	0	zeroNoChange
EX_debrisoquine(e)	0	0	zeroNoChange		EX_debrisoquine(e)	0	0	zeroNoChange
EX_dgchol(e)	0	0	zeroNoChange		EX_dgchol(e)	0	0	zeroNoChange
EX_dgsn(e)	0	0	zeroNoChange		EX_dgsn(e)	0	0	zeroNoChange
EX_dhdascb(e)	0	0	zeroNoChange		EX_dhdascb(e)	0	0	zeroNoChange
EX_dheas(e)	0	0	zeroNoChange		EX_dheas(e)	0	0	zeroNoChange
EX_dhf(e)	0	0	zeroNoChange		EX_dhf(e)	0	0	zeroNoChange
EX_digalsgalside_hs(e)	0	0	zeroNoChange		EX_digalsgalside_hs(e)	0	0	zeroNoChange
EX_din(e)	0	0	zeroNoChange		EX_din(e)	0	0	zeroNoChange
EX_dlnlcg(e)	0	0	zeroNoChange		EX_dlnlcg(e)	0	0	zeroNoChange
EX_dmantipyrine(e)	0	0	zeroNoChange		EX_dmantipyrine(e)	0	0	zeroNoChange
EX_dmhptcrn(e)	0	0	zeroNoChange		EX_dmhptcrn(e)	0	0	zeroNoChange
EX_dopa(e)	0	0	zeroNoChange		EX_dopa(e)	0	0	zeroNoChange
EX_dopasf(e)	0	0	zeroNoChange		EX_dopasf(e)	0	0	zeroNoChange
EX_drib(e)	0	0	zeroNoChange		EX_drib(e)	0	0	zeroNoChange
EX_duri(e)	0	0	zeroNoChange		EX_duri(e)	0	0	zeroNoChange
EX_eaflatoxin(e)	0	0	zeroNoChange		EX_eaflatoxin(e)	0	0	zeroNoChange
EX_ebastine(e)	0	0	zeroNoChange		EX_ebastine(e)	0	0	zeroNoChange
EX_ebastineoh(e)	0	0	zeroNoChange		EX_ebastineoh(e)	0	0	zeroNoChange
EX_eicostet(e)	0	0	zeroNoChange		EX_eicostet(e)	0	0	zeroNoChange
EX_elaid(e)	0	0	zeroNoChange		EX_elaid(e)	0	0	zeroNoChange
EX_estradiol(e)	0	0	zeroNoChange		EX_estradiol(e)	0	0	zeroNoChange
EX_estradiolglc(e)	0	0	zeroNoChange		EX_estradiolglc(e)	0	0	zeroNoChange
EX_estriolglc(e)	0	0	zeroNoChange		EX_estriolglc(e)	0	0	zeroNoChange
EX_estroneglc(e)	0	0	zeroNoChange		EX_estroneglc(e)	0	0	zeroNoChange
EX_estrones(e)	0	0	zeroNoChange		EX_estrones(e)	0	0	zeroNoChange
EX_etoh(e)	0	0	zeroNoChange		EX_etoh(e)	0	0	zeroNoChange
EX_fe2(e)	0	0	zeroNoChange		EX_fe2(e)	0	0	zeroNoChange
EX_fe3(e)	0	0	zeroNoChange		EX_fe3(e)	0	0	zeroNoChange
EX_fol(e)	0	0	zeroNoChange		EX_fol(e)	0	0	zeroNoChange
EX_for(e)	0	0	zeroNoChange		EX_for(e)	0	0	zeroNoChange
EX_fru(e)	0	0	zeroNoChange		EX_fru(e)	0	0	zeroNoChange
EX_fuc-L(e)	0	0	zeroNoChange		EX_fuc-L(e)	0	0	zeroNoChange
EX_fuc13galacglcgal14acglcgalgluside_hs(e)	0	0	zeroNoChange		EX_fuc13galacglcgal14acglcgalgluside_hs(e)	0	0	zeroNoChange
EX_fuc14galacglcgalgluside_hs(e)	0	0	zeroNoChange		EX_fuc14galacglcgalgluside_hs(e)	0	0	zeroNoChange
EX_fucacgalfucgalacglcgalgluside_hs(e)	0	0	zeroNoChange		EX_fucacgalfucgalacglcgalgluside_hs(e)	0	0	zeroNoChange
EX_fucacngal14acglcgalgluside_hs(e)	0	0	zeroNoChange		EX_fucacngal14acglcgalgluside_hs(e)	0	0	zeroNoChange
EX_fucacngalacglcgalgluside_hs(e)	0	0	zeroNoChange		EX_fucacngalacglcgalgluside_hs(e)	0	0	zeroNoChange
EX_fucfuc12gal14acglcgalgluside_hs(e)	0	0	zeroNoChange		EX_fucfuc12gal14acglcgalgluside_hs(e)	0	0	zeroNoChange
EX_fucfuc132galacglcgal14acglcgalgluside_hs(e)	0	0	zeroNoChange		EX_fucfuc132galacglcgal14acglcgalgluside_hs(e)	0	0	zeroNoChange
EX_fucfucfucgalacglc13galacglcgal14acglcgalgluside_hs(e)	0	0	zeroNoChange		EX_fucfucfucgalacglc13galacglcgal14acglcgalgluside_hs(e)	0	0	zeroNoChange
EX_fucfucfucgalacglcgal14acglcgalgluside_hs(e)	0	0	zeroNoChange		EX_fucfucfucgalacglcgal14acglcgalgluside_hs(e)	0	0	zeroNoChange
EX_fucfucgalacglcgalgluside_hs(e)	0	0	zeroNoChange		EX_fucfucgalacglcgalgluside_hs(e)	0	0	zeroNoChange
EX_fucgal14acglcgalgluside_hs(e)	0	0	zeroNoChange		EX_fucgal14acglcgalgluside_hs(e)	0	0	zeroNoChange
EX_fucgalfucgalacglcgalgluside_hs(e)	0	0	zeroNoChange		EX_fucgalfucgalacglcgalgluside_hs(e)	0	0	zeroNoChange
EX_fucgalgbside_hs(e)	0	0	zeroNoChange		EX_fucgalgbside_hs(e)	0	0	zeroNoChange
EX_fum(e)	0	0	zeroNoChange		EX_fum(e)	0	0	zeroNoChange
EX_gal(e)	0	0	zeroNoChange		EX_gal(e)	0	0	zeroNoChange
EX_galacglcgalgbside_hs(e)	0	0	zeroNoChange		EX_galacglcgalgbside_hs(e)	0	0	zeroNoChange
EX_galfuc12gal14acglcgalgluside_hs(e)	0	0	zeroNoChange		EX_galfuc12gal14acglcgalgluside_hs(e)	0	0	zeroNoChange
EX_galfucgalacglcgal14acglcgalgluside_hs(e)	0	0	zeroNoChange		EX_galfucgalacglcgal14acglcgalgluside_hs(e)	0	0	zeroNoChange
EX_galgalfucfucgalacglcgalacglcgal14acglcgalgluside_hs(e)	0	0	zeroNoChange		EX_galgalfucfucgalacglcgalacglcgal14acglcgalgluside_hs(e)	0	0	zeroNoChange
EX_galgalgalthcrm_hs(e)	0	0	zeroNoChange		EX_galgalgalthcrm_hs(e)	0	0	zeroNoChange
EX_gam(e)	0	0	zeroNoChange		EX_gam(e)	0	0	zeroNoChange
EX_gbside_hs(e)	0	0	zeroNoChange		EX_gbside_hs(e)	0	0	zeroNoChange
EX_gchola(e)	0	0	zeroNoChange		EX_gchola(e)	0	0	zeroNoChange
EX_gd1b2_hs(e)	0	0	zeroNoChange		EX_gd1b2_hs(e)	0	0	zeroNoChange
EX_gd1c_hs(e)	0	0	zeroNoChange		EX_gd1c_hs(e)	0	0	zeroNoChange
EX_gdchola(e)	0	0	zeroNoChange		EX_gdchola(e)	0	0	zeroNoChange
EX_gdp(e)	0	0	zeroNoChange		EX_gdp(e)	0	0	zeroNoChange
EX_glc(e)	0	5.95928e-11	zeroNoChange		EX_glc(e)	0	-3.36513e-10	zeroNoChange
EX_gln-L(e)	0	-5.14528e-11	zeroNoChange		EX_gln-L(e)	0	-1.04821e-10	zeroNoChange
EX_glu-L(e)	0	1.64402e-10	zeroNoChange		EX_glu-L(e)	0	-5.69373e-10	zeroNoChange
EX_gluala(e)	0	0	zeroNoChange		EX_gluala(e)	0	0	zeroNoChange
EX_gly(e)	0	2.90172e-10	zeroNoChange		EX_gly(e)	0	-1.11568e-09	zeroNoChange
EX_glyb(e)	0	0	zeroNoChange		EX_glyb(e)	0	0	zeroNoChange
EX_glyc(e)	0	0	zeroNoChange		EX_glyc(e)	0	0	zeroNoChange
EX_glyc-S(e)	0	0	zeroNoChange		EX_glyc-S(e)	0	0	zeroNoChange
EX_glygn2(e)	0	0	zeroNoChange		EX_glygn2(e)	0	0	zeroNoChange
EX_glygn4(e)	0	0	zeroNoChange		EX_glygn4(e)	0	0	zeroNoChange
EX_glygn5(e)	0	0	zeroNoChange		EX_glygn5(e)	0	0	zeroNoChange
EX_gmp(e)	0	0	zeroNoChange		EX_gmp(e)	0	0	zeroNoChange
EX_gp1c_hs(e)	0	0	zeroNoChange		EX_gp1c_hs(e)	0	0	zeroNoChange
EX_gp1calpha_hs(e)	0	0	zeroNoChange		EX_gp1calpha_hs(e)	0	0	zeroNoChange
EX_gq1b_hs(e)	0	0	zeroNoChange		EX_gq1b_hs(e)	0	0	zeroNoChange
EX_gq1balpha_hs(e)	0	0	zeroNoChange		EX_gq1balpha_hs(e)	0	0	zeroNoChange
EX_gsn(e)	0	0	zeroNoChange		EX_gsn(e)	0	0	zeroNoChange
EX_gt1a_hs(e)	0	0	zeroNoChange		EX_gt1a_hs(e)	0	0	zeroNoChange
EX_gthox(e)	0	0	zeroNoChange		EX_gthox(e)	0	0	zeroNoChange
EX_gthrd(e)	0	0	zeroNoChange		EX_gthrd(e)	0	0	zeroNoChange
EX_gtp(e)	0	0	zeroNoChange		EX_gtp(e)	0	0	zeroNoChange
EX_gua(e)	0	0	zeroNoChange		EX_gua(e)	0	0	zeroNoChange
EX_ha(e)	0	0	zeroNoChange		EX_ha(e)	0	0	zeroNoChange
EX_ha_pre1(e)	0	0	zeroNoChange		EX_ha_pre1(e)	0	0	zeroNoChange
EX_hcoumarin(e)	0	0	zeroNoChange		EX_hcoumarin(e)	0	0	zeroNoChange
EX_hdca(e)	0	-1.64186e-11	zeroNoChange		EX_hdca(e)	0	-1.14732e-10	zeroNoChange
EX_hdcea(e)	0	0	zeroNoChange		EX_hdcea(e)	0	0	zeroNoChange
EX_hestratriol(e)	0	0	zeroNoChange		EX_hestratriol(e)	0	0	zeroNoChange
EX_hexc(e)	0	0	zeroNoChange		EX_hexc(e)	0	0	zeroNoChange
EX_his-L(e)	0	6.84812e-11	zeroNoChange		EX_his-L(e)	0	-3.67699e-10	zeroNoChange
EX_hista(e)	0	0	zeroNoChange		EX_hista(e)	0	0	zeroNoChange
EX_hom-L(e)	0	0	zeroNoChange		EX_hom-L(e)	0	0	zeroNoChange
EX_hpdca(e)	0	0	zeroNoChange		EX_hpdca(e)	0	0	zeroNoChange
EX_hspg(e)	0	0	zeroNoChange		EX_hspg(e)	0	0	zeroNoChange
EX_htaxol(e)	0	0	zeroNoChange		EX_htaxol(e)	0	0	zeroNoChange
EX_hxan(e)	0	0	zeroNoChange		EX_hxan(e)	0	0	zeroNoChange
EX_i(e)	0	0	zeroNoChange		EX_i(e)	0	0	zeroNoChange
EX_idp(e)	0	0	zeroNoChange		EX_idp(e)	0	0	zeroNoChange
EX_ile-L(e)	0	-1.43138e-10	zeroNoChange		EX_ile-L(e)	0	-4.11179e-10	zeroNoChange
EX_imp(e)	0	0	zeroNoChange		EX_imp(e)	0	0	zeroNoChange
EX_inost(e)	0	0	zeroNoChange		EX_inost(e)	0	0	zeroNoChange
EX_ins(e)	0	0	zeroNoChange		EX_ins(e)	0	0	zeroNoChange
EX_k(e)	0	0	zeroNoChange		EX_k(e)	0	0	zeroNoChange
EX_ksi(e)	0	0	zeroNoChange		EX_ksi(e)	0	0	zeroNoChange
EX_ksi_deg1(e)	0	0	zeroNoChange		EX_ksi_deg1(e)	0	0	zeroNoChange
EX_ksii_core2(e)	0	0	zeroNoChange		EX_ksii_core2(e)	0	0	zeroNoChange
EX_ksii_core4(e)	0	0	zeroNoChange		EX_ksii_core4(e)	0	0	zeroNoChange
EX_lac-D(e)	0	0	zeroNoChange		EX_lac-D(e)	0	0	zeroNoChange
EX_lac-L(e)	0	0	zeroNoChange		EX_lac-L(e)	0	0	zeroNoChange
EX_lcts(e)	0	0	zeroNoChange		EX_lcts(e)	0	0	zeroNoChange
EX_leu-L(e)	0	-1.61434e-10	zeroNoChange		EX_leu-L(e)	0	-1.90706e-10	zeroNoChange
EX_leuktrA4(e)	0	0	zeroNoChange		EX_leuktrA4(e)	0	0	zeroNoChange
EX_leuktrB4(e)	0	0	zeroNoChange		EX_leuktrB4(e)	0	0	zeroNoChange
EX_leuktrC4(e)	0	0	zeroNoChange		EX_leuktrC4(e)	0	0	zeroNoChange
EX_leuktrD4(e)	0	0	zeroNoChange		EX_leuktrD4(e)	0	0	zeroNoChange
EX_leuktrE4(e)	0	0	zeroNoChange		EX_leuktrE4(e)	0	0	zeroNoChange
EX_leuktrF4(e)	0	0	zeroNoChange		EX_leuktrF4(e)	0	0	zeroNoChange
EX_lgnc(e)	0	0	zeroNoChange		EX_lgnc(e)	0	0	zeroNoChange
EX_limnen(e)	0	0	zeroNoChange		EX_limnen(e)	0	0	zeroNoChange
EX_lipoate(e)	0	0	zeroNoChange		EX_lipoate(e)	0	0	zeroNoChange
EX_lneldc(e)	0	0	zeroNoChange		EX_lneldc(e)	0	0	zeroNoChange
EX_lnlc(e)	0	3.9203e-11	zeroNoChange		EX_lnlc(e)	0	-5.3537e-11	zeroNoChange
EX_lnlc_deleted(e)	0	0	zeroNoChange		EX_lnlc_deleted(e)	0	0	zeroNoChange
EX_lnlnca(e)	0	-1.5796e-11	zeroNoChange		EX_lnlnca(e)	0	-8.80602e-11	zeroNoChange
EX_lnlncg(e)	0	0	zeroNoChange		EX_lnlncg(e)	0	0	zeroNoChange
EX_lpchol_hs(e)	0	0	zeroNoChange		EX_lpchol_hs(e)	0	0	zeroNoChange
EX_lys-L(e)	0	1.88694e-11	zeroNoChange		EX_lys-L(e)	0	-3.39332e-10	zeroNoChange
EX_mag_hs(e)	0	0	zeroNoChange		EX_mag_hs(e)	0	0	zeroNoChange
EX_mal-L(e)	0	0	zeroNoChange		EX_mal-L(e)	0	0	zeroNoChange
EX_malt(e)	0	0	zeroNoChange		EX_malt(e)	0	0	zeroNoChange
EX_malttr(e)	0	0	zeroNoChange		EX_malttr(e)	0	0	zeroNoChange
EX_man(e)	0	0	zeroNoChange		EX_man(e)	0	0	zeroNoChange
EX_meoh(e)	0	0	zeroNoChange		EX_meoh(e)	0	0	zeroNoChange
EX_mepi(e)	0	0	zeroNoChange		EX_mepi(e)	0	0	zeroNoChange
EX_mercplaccys(e)	0	0	zeroNoChange		EX_mercplaccys(e)	0	0	zeroNoChange
EX_met-L(e)	0	6.17351e-12	zeroNoChange		EX_met-L(e)	0	-9.00761e-10	zeroNoChange
EX_mthgxl(e)	0	0	zeroNoChange		EX_mthgxl(e)	0	0	zeroNoChange
EX_n2m2nmasn(e)	0	0	zeroNoChange		EX_n2m2nmasn(e)	0	0	zeroNoChange
EX_na1(e)	0	0	zeroNoChange		EX_na1(e)	0	0	zeroNoChange
EX_nac(e)	0	0	zeroNoChange		EX_nac(e)	0	0	zeroNoChange
EX_nad(e)	0	0	zeroNoChange		EX_nad(e)	0	0	zeroNoChange
EX_nadp(e)	0	0	zeroNoChange		EX_nadp(e)	0	0	zeroNoChange
EX_ncam(e)	0	0	zeroNoChange		EX_ncam(e)	0	0	zeroNoChange
EX_nifedipine(e)	0	0	zeroNoChange		EX_nifedipine(e)	0	0	zeroNoChange
EX_npthl(e)	0	0	zeroNoChange		EX_npthl(e)	0	0	zeroNoChange
EX_nrpphr(e)	0	0	zeroNoChange		EX_nrpphr(e)	0	0	zeroNoChange
EX_nrpphrsf(e)	0	0	zeroNoChange		EX_nrpphrsf(e)	0	0	zeroNoChange
EX_nrvnc(e)	0	0	zeroNoChange		EX_nrvnc(e)	0	0	zeroNoChange
EX_oagd3_hs(e)	0	0	zeroNoChange		EX_oagd3_hs(e)	0	0	zeroNoChange
EX_oagt3_hs(e)	0	0	zeroNoChange		EX_oagt3_hs(e)	0	0	zeroNoChange
EX_ocdca(e)	0	0	zeroNoChange		EX_ocdca(e)	0	0	zeroNoChange
EX_ocdcea(e)	0	0	zeroNoChange		EX_ocdcea(e)	0	0	zeroNoChange
EX_octa(e)	0	0	zeroNoChange		EX_octa(e)	0	0	zeroNoChange
EX_oh1	0	0	zeroNoChange		EX_oh1	0	0	zeroNoChange
EX_omeprazole(e)	0	0	zeroNoChange		EX_omeprazole(e)	0	0	zeroNoChange
EX_onpthl(e)	0	0	zeroNoChange		EX_onpthl(e)	0	0	zeroNoChange
EX_orn(e)	0	0	zeroNoChange		EX_orn(e)	0	0	zeroNoChange
EX_oxa(e)	0	0	zeroNoChange		EX_oxa(e)	0	0	zeroNoChange
EX_paf_hs(e)	0	0	zeroNoChange		EX_paf_hs(e)	0	0	zeroNoChange
EX_pchol_hs(e)	0	0	zeroNoChange		EX_pchol_hs(e)	0	0	zeroNoChange
EX_pe_hs(e)	0	0	zeroNoChange		EX_pe_hs(e)	0	0	zeroNoChange
EX_peplys(e)	0	0	zeroNoChange		EX_peplys(e)	0	0	zeroNoChange
EX_perillyl(e)	0	0	zeroNoChange		EX_perillyl(e)	0	0	zeroNoChange
EX_pglyc_hs(e)	0	0	zeroNoChange		EX_pglyc_hs(e)	0	0	zeroNoChange
EX_phe-L(e)	0	-1.24996e-10	zeroNoChange		EX_phe-L(e)	0	-1.16502e-10	zeroNoChange
EX_pheacgln(e)	0	0	zeroNoChange		EX_pheacgln(e)	0	0	zeroNoChange
EX_pheme(e)	0	0	zeroNoChange		EX_pheme(e)	0	0	zeroNoChange
EX_phyQ(e)	0	0	zeroNoChange		EX_phyQ(e)	0	0	zeroNoChange
EX_phyt(e)	0	0	zeroNoChange		EX_phyt(e)	0	0	zeroNoChange
EX_pi(e)	0	0	zeroNoChange		EX_pi(e)	0	0	zeroNoChange
EX_pnto-R(e)	0	0	zeroNoChange		EX_pnto-R(e)	0	0	zeroNoChange
EX_ppa(e)	0	0	zeroNoChange		EX_ppa(e)	0	0	zeroNoChange
EX_prgstrn(e)	0	0	zeroNoChange		EX_prgstrn(e)	0	0	zeroNoChange
EX_pro-D(e)	0	0	zeroNoChange		EX_pro-D(e)	0	0	zeroNoChange
EX_pro-L(e)	0	1.82434e-10	zeroNoChange		EX_pro-L(e)	0	-4.36931e-10	zeroNoChange
EX_prostgd2(e)	0	0	zeroNoChange		EX_prostgd2(e)	0	0	zeroNoChange
EX_prostge1(e)	0	0	zeroNoChange		EX_prostge1(e)	0	0	zeroNoChange
EX_prostge2(e)	0	0	zeroNoChange		EX_prostge2(e)	0	0	zeroNoChange
EX_prostgf2(e)	0	0	zeroNoChange		EX_prostgf2(e)	0	0	zeroNoChange
EX_ps_hs(e)	0	0	zeroNoChange		EX_ps_hs(e)	0	0	zeroNoChange
EX_ptdca(e)	0	0	zeroNoChange		EX_ptdca(e)	0	0	zeroNoChange
EX_pydam(e)	0	0	zeroNoChange		EX_pydam(e)	0	0	zeroNoChange
EX_pydx(e)	0	0	zeroNoChange		EX_pydx(e)	0	0	zeroNoChange
EX_pydxn(e)	0	0	zeroNoChange		EX_pydxn(e)	0	0	zeroNoChange
EX_pyr(e)	0	0	zeroNoChange		EX_pyr(e)	0	0	zeroNoChange
EX_rbt(e)	0	0	zeroNoChange		EX_rbt(e)	0	0	zeroNoChange
EX_retfa(e)	0	0	zeroNoChange		EX_retfa(e)	0	0	zeroNoChange
EX_retinol(e)	0	0	zeroNoChange		EX_retinol(e)	0	0	zeroNoChange
[truncated: 1,826 more rows]

## Sheet: reactions
	Lower Bound EModelAA	Upper Bound EModelAA	Lower Bound EModelAAKetone	Upper Bound EModelAAKetone	Lower Bound Ketone2AA	Upper Bound Ketone2AA
DM_13-cis-oretn(n)	0	0	0	0	0	0
DM_13-cis-retn(n)	0	0	0	0	0	0
DM_Asn-X-Ser/Thr(ly)	0	100000	0	100000	0	100000
DM_Ser-Gly/Ala-X-Gly(ly)	0	100000	0	100000	0	100000
DM_Ser/Thr(ly)	0	100000	0	100000	0	100000
DM_atp(c)	0	100000	0	100000	0	100000
DM_avite1(c)	0	100000	0	100000	0	100000
DM_avite2(c)	0	100000	0	100000	0	100000
DM_bvite(c)	0	100000	0	100000	0	100000
DM_core5(g)	0	100000	0	100000	0	100000
DM_core7(g)	0	100000	0	100000	0	100000
DM_core8(g)	0	100000	0	100000	0	100000
DM_datp(m)	0	100000	0	100000	0	100000
DM_datp(n)	0	100000	0	100000	0	100000
DM_dctp(m)	0	100000	0	100000	0	100000
DM_dctp(n)	0	100000	0	100000	0	100000
DM_dem2emgacpail_prot_hs(r)	0	100000	0	100000	0	100000
DM_dgpi_prot_hs(r)	0	100000	0	100000	0	100000
DM_dgtp(m)	0	100000	0	100000	0	100000
DM_dgtp(n)	0	100000	0	100000	0	100000
DM_dsT_antigen(g)	0	100000	0	100000	0	100000
DM_dttp(m)	0	100000	0	100000	0	100000
DM_dttp(n)	0	100000	0	100000	0	100000
DM_ethamp(r)	0	100000	0	100000	0	100000
DM_gncore2(g)	0	100000	0	100000	0	100000
DM_gpi_sig(er)	0	100000	0	100000	0	100000
DM_hretn(n)	0	100000	0	100000	0	100000
DM_kdn(c)	0	100000	0	100000	0	100000
DM_m(em)3gacpail_prot_hs(r)	0	100000	0	100000	0	100000
DM_melanin(c)	0	100000	0	100000	0	100000
DM_mem2emgacpail_prot_hs(r)	0	100000	0	100000	0	100000
DM_n5m2masn(g)	0	100000	0	100000	0	100000
DM_oretn(n)	0	100000	0	100000	0	100000
DM_sTn_antigen(g)	0	100000	0	100000	0	100000
DM_sprm(c)	0	100000	0	100000	0	100000
DM_yvite(c)	0	100000	0	100000	0	100000
DM_T_antigen(g)	0	100000	0	100000	0	100000
EX_10fthf(e)	0	100000	0	100000	0	100000
EX_10fthf5glu(e)	0	100000	0	100000	0	100000
EX_10fthf6glu(e)	0	100000	0	100000	0	100000
EX_10fthf7glu(e)	0	100000	0	100000	0	100000
EX_11-cis-retfa(e)	0	100000	0	100000	0	100000
EX_13-cis-retnglc(e)	0	100000	0	100000	0	100000
EX_1glyc_hs(e)	0	100000	0	100000	0	100000
EX_1mncam(e)	0	100000	0	100000	0	100000
EX_2425dhvitd2(e)	0	100000	0	100000	0	100000
EX_2425dhvitd3(e)	0	100000	0	100000	0	100000
EX_24nph(e)	0	100000	0	100000	0	100000
EX_25hvitd2(e)	0	100000	0	100000	0	100000
EX_25hvitd3(e)	0	100000	0	100000	0	100000
EX_2hb(e)	0	100000	0	100000	0	100000
EX_2mcit(e)	0	100000	0	100000	0	100000
EX_34dhoxpeg(e)	0	100000	0	100000	0	100000
EX_34dhphe(e)	0	100000	0	100000	0	100000
EX_35cgmp(e)	0	100000	0	100000	0	100000
EX_3aib(e)	0	100000	0	100000	0	100000
EX_3aib-D(e)	0	100000	0	100000	0	100000
EX_3mlda(e)	0	100000	0	100000	0	100000
EX_4abut(e)	0	100000	0	100000	0	100000
EX_4hdebrisoquine(e)	0	100000	0	100000	0	100000
EX_4hphac(e)	0	100000	0	100000	0	100000
EX_4mptnl(e)	0	100000	0	100000	0	100000
EX_4mtolbutamide(e)	0	100000	0	100000	0	100000
EX_4nph(e)	0	100000	0	100000	0	100000
EX_4nphsf(e)	0	100000	0	100000	0	100000
EX_4pyrdx(e)	0	100000	0	100000	0	100000
EX_5adtststerone(e)	0	100000	0	100000	0	100000
EX_5adtststeroneglc(e)	0	100000	0	100000	0	100000
EX_5adtststerones(e)	0	100000	0	100000	0	100000
EX_5dhf(e)	0	100000	0	100000	0	100000
EX_5fthf(e)	0	100000	0	100000	0	100000
EX_5homeprazole(e)	0	100000	0	100000	0	100000
EX_5htrp(e)	0	100000	0	100000	0	100000
EX_5mthf(e)	0	100000	0	100000	0	100000
EX_5thf(e)	0	100000	0	100000	0	100000
EX_6dhf(e)	0	100000	0	100000	0	100000
EX_6htststerone(e)	0	100000	0	100000	0	100000
EX_6thf(e)	0	100000	0	100000	0	100000
EX_7dhf(e)	0	100000	0	100000	0	100000
EX_7thf(e)	0	100000	0	100000	0	100000
EX_9-cis-retfa(e)	0	100000	0	100000	0	100000
EX_CLPND(e)	0	100000	0	100000	0	100000
EX_Lcystin(e)	0	100000	0	100000	0	100000
EX_Rtotal(e)	0	100000	0	100000	0	100000
EX_Rtotal2(e)	0	100000	0	100000	0	100000
EX_Rtotal3(e)	0	100000	0	100000	0	100000
EX_Tyr-ggn(e)	0	100000	0	100000	0	100000
EX_abt(e)	0	100000	0	100000	0	100000
EX_ac(e)	0	100000	0	100000	0	100000
EX_acac(e)	-1	100000	-1	100000	-1	100000
EX_acald(e)	0	100000	0	100000	0	100000
EX_acetone(e)	-1	100000	-1	100000	-1	100000
EX_acgalfucgalacgalfuc12gal14acglcgalgluside_hs(e)	0	100000	0	100000	0	100000
EX_acgalfucgalacgalfucgalacglcgal14acglcgalgluside_hs(e)	0	100000	0	100000	0	100000
EX_acgam(e)	0	100000	0	100000	0	100000
EX_ach(e)	0	100000	0	100000	0	100000
EX_acn13acngalgbside_hs(e)	0	100000	0	100000	0	100000
EX_acn23acngalgbside_hs(e)	0	100000	0	100000	0	100000
EX_acnacngal14acglcgalgluside_hs(e)	0	100000	0	100000	0	100000
EX_acnacngalgbside_hs(e)	0	100000	0	100000	0	100000
EX_acngalacglcgal14acglcgalgluside_hs(e)	0	100000	0	100000	0	100000
EX_ade(e)	0	100000	0	100000	0	100000
EX_adn(e)	0	100000	0	100000	0	100000
EX_adp	0	100000	0	100000	0	100000
EX_adprbp(e)	0	100000	0	100000	0	100000
EX_adprib(e)	0	100000	0	100000	0	100000
EX_adrn(e)	0	100000	0	100000	0	100000
EX_adrnl(e)	0	100000	0	100000	0	100000
EX_aflatoxin(e)	0	100000	0	100000	0	100000
EX_ahandrostanglc(e)	0	100000	0	100000	0	100000
EX_ak2lgchol_hs(e)	0	100000	0	100000	0	100000
EX_akg(e)	0	100000	0	100000	0	100000
EX_ala-B(e)	0	100000	0	100000	0	100000
EX_ala-D(e)	0	100000	0	100000	0	100000
EX_ala-L(e)	-1	100000	-1	100000	-1	100000
EX_aldstrn(e)	0	100000	0	100000	0	100000
EX_amp(e)	0	100000	0	100000	0	100000
EX_andrstrn(e)	0	100000	0	100000	0	100000
EX_andrstrnglc(e)	0	100000	0	100000	0	100000
EX_antipyrene(e)	0	100000	0	100000	0	100000
EX_apnnox(e)	0	100000	0	100000	0	100000
EX_appnn(e)	0	100000	0	100000	0	100000
EX_aprgstrn(e)	0	100000	0	100000	0	100000
EX_aqcobal(e)	0	100000	0	100000	0	100000
EX_arab-L(e)	0	100000	0	100000	0	100000
EX_arach(e)	0	100000	0	100000	0	100000
EX_arachd(e)	0	100000	0	100000	0	100000
EX_arg-L(e)	-1	100000	-1	100000	-1	100000
EX_ascb-L(e)	0	100000	0	100000	0	100000
EX_asn-L(e)	-1	100000	-1	100000	-1	100000
EX_asp-D(e)	0	100000	0	100000	0	100000
EX_asp-L(e)	-1	100000	-1	100000	-1	100000
EX_atp(e)	0	100000	0	100000	0	100000
EX_avite1(e)	0	100000	0	100000	0	100000
EX_avite2(e)	0	100000	0	100000	0	100000
EX_bhb(e)	-1	100000	-1	100000	-1	100000
EX_bildglcur(e)	0	100000	0	100000	0	100000
EX_bilglcur(e)	0	100000	0	100000	0	100000
EX_bilirub(e)	0	100000	0	100000	0	100000
EX_biocyt(e)	0	100000	0	100000	0	100000
EX_btn(e)	0	100000	0	100000	0	100000
EX_but(e)	0	100000	0	100000	0	100000
EX_bvite(e)	0	100000	0	100000	0	100000
EX_bz(e)	0	100000	0	100000	0	100000
EX_ca2(e)	0	100000	0	100000	0	100000
EX_camp(e)	0	100000	0	100000	0	100000
EX_caro(e)	0	100000	0	100000	0	100000
EX_carveol(e)	0	100000	0	100000	0	100000
EX_cca_d3(e)	0	100000	0	100000	0	100000
EX_cgly(e)	0	100000	0	100000	0	100000
EX_chol(e)	0	100000	0	100000	0	100000
EX_cholate(e)	0	100000	0	100000	0	100000
EX_chsterol(e)	0	100000	0	100000	0	100000
EX_chtn(e)	0	100000	0	100000	0	100000
EX_cit(e)	0	100000	0	100000	0	100000
EX_cl(e)	0	100000	0	100000	0	100000
EX_cmp(e)	0	100000	0	100000	0	100000
EX_co(e)	0	100000	0	100000	0	100000
EX_co2(e)	0	100000	0	100000	0	100000
EX_coumarin(e)	0	100000	0	100000	0	100000
EX_creat(e)	0	100000	0	100000	0	100000
EX_crmp_hs(e)	0	100000	0	100000	0	100000
EX_crn(e)	0	100000	0	100000	0	100000
EX_crtsl(e)	0	100000	0	100000	0	100000
EX_crtstrn(e)	0	100000	0	100000	0	100000
EX_crvnc(e)	0	100000	0	100000	0	100000
EX_csn(e)	0	100000	0	100000	0	100000
EX_cspg_a(e)	0	100000	0	100000	0	100000
EX_cspg_b(e)	0	100000	0	100000	0	100000
EX_cspg_c(e)	0	100000	0	100000	0	100000
EX_cspg_d(e)	0	100000	0	100000	0	100000
EX_cspg_e(e)	0	100000	0	100000	0	100000
EX_cyan(e)	0	100000	0	100000	0	100000
EX_cys-L(e)	-1	100000	-1	100000	-1	100000
EX_cytd(e)	0	100000	0	100000	0	100000
EX_dad-2(e)	0	100000	0	100000	0	100000
EX_dad-5(e)	0	100000	0	100000	0	100000
EX_dag_hs(e)	0	100000	0	100000	0	100000
EX_dcsptn1(e)	0	100000	0	100000	0	100000
EX_dcyt(e)	0	100000	0	100000	0	100000
EX_debrisoquine(e)	0	100000	0	100000	0	100000
EX_dgchol(e)	0	100000	0	100000	0	100000
EX_dgsn(e)	0	100000	0	100000	0	100000
EX_dhdascb(e)	0	100000	0	100000	0	100000
EX_dheas(e)	0	100000	0	100000	0	100000
EX_dhf(e)	0	100000	0	100000	0	100000
EX_digalsgalside_hs(e)	0	100000	0	100000	0	100000
EX_din(e)	0	100000	0	100000	0	100000
EX_dlnlcg(e)	0	100000	0	100000	0	100000
EX_dmantipyrine(e)	0	100000	0	100000	0	100000
EX_dmhptcrn(e)	0	100000	0	100000	0	100000
EX_dopa(e)	0	100000	0	100000	0	100000
EX_dopasf(e)	0	100000	0	100000	0	100000
EX_drib(e)	0	100000	0	100000	0	100000
EX_duri(e)	0	100000	0	100000	0	100000
EX_eaflatoxin(e)	0	100000	0	100000	0	100000
EX_ebastine(e)	0	100000	0	100000	0	100000
EX_ebastineoh(e)	0	100000	0	100000	0	100000
EX_eicostet(e)	0	100000	0	100000	0	100000
EX_elaid(e)	0	100000	0	100000	0	100000
EX_estradiol(e)	0	100000	0	100000	0	100000
EX_estradiolglc(e)	0	100000	0	100000	0	100000
EX_estriolglc(e)	0	100000	0	100000	0	100000
EX_estroneglc(e)	0	100000	0	100000	0	100000
EX_estrones(e)	0	100000	0	100000	0	100000
EX_etoh(e)	0	100000	0	100000	0	100000
EX_fe2(e)	0	100000	0	100000	0	100000
EX_fe3(e)	0	100000	0	100000	0	100000
EX_fol(e)	0	100000	0	100000	0	100000
EX_for(e)	0	100000	0	100000	0	100000
EX_fru(e)	0	100000	0	100000	0	100000
EX_fuc-L(e)	0	100000	0	100000	0	100000
EX_fuc13galacglcgal14acglcgalgluside_hs(e)	0	100000	0	100000	0	100000
EX_fuc14galacglcgalgluside_hs(e)	0	100000	0	100000	0	100000
EX_fucacgalfucgalacglcgalgluside_hs(e)	0	100000	0	100000	0	100000
EX_fucacngal14acglcgalgluside_hs(e)	0	100000	0	100000	0	100000
EX_fucacngalacglcgalgluside_hs(e)	0	100000	0	100000	0	100000
EX_fucfuc12gal14acglcgalgluside_hs(e)	0	100000	0	100000	0	100000
EX_fucfuc132galacglcgal14acglcgalgluside_hs(e)	0	100000	0	100000	0	100000
EX_fucfucfucgalacglc13galacglcgal14acglcgalgluside_hs(e)	0	100000	0	100000	0	100000
EX_fucfucfucgalacglcgal14acglcgalgluside_hs(e)	0	100000	0	100000	0	100000
EX_fucfucgalacglcgalgluside_hs(e)	0	100000	0	100000	0	100000
EX_fucgal14acglcgalgluside_hs(e)	0	100000	0	100000	0	100000
EX_fucgalfucgalacglcgalgluside_hs(e)	0	100000	0	100000	0	100000
EX_fucgalgbside_hs(e)	0	100000	0	100000	0	100000
EX_fum(e)	0	100000	0	100000	0	100000
EX_gal(e)	0	100000	0	100000	0	100000
EX_galacglcgalgbside_hs(e)	0	100000	0	100000	0	100000
EX_galfuc12gal14acglcgalgluside_hs(e)	0	100000	0	100000	0	100000
EX_galfucgalacglcgal14acglcgalgluside_hs(e)	0	100000	0	100000	0	100000
EX_galgalfucfucgalacglcgalacglcgal14acglcgalgluside_hs(e)	0	100000	0	100000	0	100000
EX_galgalgalthcrm_hs(e)	0	100000	0	100000	0	100000
EX_gam(e)	0	100000	0	100000	0	100000
EX_gbside_hs(e)	0	100000	0	100000	0	100000
EX_gchola(e)	0	100000	0	100000	0	100000
EX_gd1b2_hs(e)	0	100000	0	100000	0	100000
EX_gd1c_hs(e)	0	100000	0	100000	0	100000
EX_gdchola(e)	0	100000	0	100000	0	100000
EX_gdp(e)	0	100000	0	100000	0	100000
EX_glc(e)	-1	100000	-1	100000	-1	100000
EX_gln-L(e)	-1	100000	-1	100000	-1	100000
EX_glu-L(e)	-1	100000	-1	100000	-1	100000
EX_gluala(e)	0	100000	0	100000	0	100000
EX_gly(e)	-1	100000	-1	100000	-1	100000
EX_glyb(e)	0	100000	0	100000	0	100000
EX_glyc(e)	0	100000	0	100000	0	100000
EX_glyc-S(e)	0	100000	0	100000	0	100000
EX_glygn2(e)	0	100000	0	100000	0	100000
EX_glygn4(e)	0	100000	0	100000	0	100000
EX_glygn5(e)	0	100000	0	100000	0	100000
EX_gmp(e)	0	100000	0	100000	0	100000
EX_gp1c_hs(e)	0	100000	0	100000	0	100000
EX_gp1calpha_hs(e)	0	100000	0	100000	0	100000
EX_gq1b_hs(e)	0	100000	0	100000	0	100000
EX_gq1balpha_hs(e)	0	100000	0	100000	0	100000
EX_gsn(e)	0	100000	0	100000	0	100000
EX_gt1a_hs(e)	0	100000	0	100000	0	100000
EX_gthox(e)	0	100000	0	100000	0	100000
EX_gthrd(e)	0	100000	0	100000	0	100000
EX_gtp(e)	0	100000	0	100000	0	100000
EX_gua(e)	0	100000	0	100000	0	100000
EX_h(e)	-100000	100000	-100000	100000	-100000	100000
EX_h2o(e)	-100000	100000	-100000	100000	-100000	100000
EX_h2o2(e)	0	100000	0	100000	0	100000
EX_ha(e)	0	100000	0	100000	0	100000
EX_ha_pre1(e)	0	100000	0	100000	0	100000
EX_hco3(e)	0	100000	0	100000	0	100000
EX_hcoumarin(e)	0	100000	0	100000	0	100000
EX_hdca(e)	-1	100000	-1	100000	-1	100000
EX_hdcea(e)	0	100000	0	100000	0	100000
EX_hestratriol(e)	0	100000	0	100000	0	100000
EX_hexc(e)	0	100000	0	100000	0	100000
EX_his-L(e)	-1	100000	-1	100000	-1	100000
EX_hista(e)	0	100000	0	100000	0	100000
EX_hom-L(e)	0	100000	0	100000	0	100000
EX_hpdca(e)	0	100000	0	100000	0	100000
EX_hspg(e)	0	100000	0	100000	0	100000
EX_htaxol(e)	0	100000	0	100000	0	100000
EX_hxan(e)	0	100000	0	100000	0	100000
EX_i(e)	0	100000	0	100000	0	100000
EX_idp(e)	0	100000	0	100000	0	100000
EX_ile-L(e)	-1	100000	-1	100000	-1	100000
EX_imp(e)	0	100000	0	100000	0	100000
EX_inost(e)	0	100000	0	100000	0	100000
EX_ins(e)	0	100000	0	100000	0	100000
EX_k(e)	0	100000	0	100000	0	100000
EX_ksi(e)	0	100000	0	100000	0	100000
EX_ksi_deg1(e)	0	100000	0	100000	0	100000
EX_ksii_core2(e)	0	100000	0	100000	0	100000
EX_ksii_core4(e)	0	100000	0	100000	0	100000
EX_lac-D(e)	0	100000	0	100000	0	100000
EX_lac-L(e)	0	100000	0	100000	0	100000
EX_lcts(e)	0	100000	0	100000	0	100000
EX_leu-L(e)	-1	100000	-1	100000	-1	100000
EX_leuktrA4(e)	0	100000	0	100000	0	100000
EX_leuktrB4(e)	0	100000	0	100000	0	100000
EX_leuktrC4(e)	0	100000	0	100000	0	100000
EX_leuktrD4(e)	0	100000	0	100000	0	100000
EX_leuktrE4(e)	0	100000	0	100000	0	100000
EX_leuktrF4(e)	0	100000	0	100000	0	100000
EX_lgnc(e)	0	100000	0	100000	0	100000
EX_limnen(e)	0	100000	0	100000	0	100000
EX_lipoate(e)	0	100000	0	100000	0	100000
EX_lneldc(e)	0	100000	0	100000	0	100000
EX_lnlc(e)	-1	100000	-1	100000	-1	100000
EX_lnlc_deleted(e)	0	0	0	0	0	0
EX_lnlnca(e)	-1	100000	-1	100000	-1	100000
EX_lnlncg(e)	0	100000	0	100000	0	100000
EX_lpchol_hs(e)	0	100000	0	100000	0	100000
EX_lys-L(e)	-1	100000	-1	100000	-1	100000
EX_mag_hs(e)	0	100000	0	100000	0	100000
EX_mal-L(e)	0	100000	0	100000	0	100000
EX_malt(e)	0	100000	0	100000	0	100000
EX_malttr(e)	0	100000	0	100000	0	100000
EX_man(e)	0	100000	0	100000	0	100000
EX_meoh(e)	0	100000	0	100000	0	100000
EX_mepi(e)	0	100000	0	100000	0	100000
EX_mercplaccys(e)	0	100000	0	100000	0	100000
EX_met-L(e)	-1	100000	-1	100000	-1	100000
EX_mthgxl(e)	0	100000	0	100000	0	100000
EX_n2m2nmasn(e)	0	100000	0	100000	0	100000
EX_na1(e)	0	100000	0	100000	0	100000
EX_nac(e)	0	100000	0	100000	0	100000
EX_nad(e)	0	100000	0	100000	0	100000
EX_nadp(e)	0	100000	0	100000	0	100000
EX_ncam(e)	0	100000	0	100000	0	100000
EX_nh4(e)	0	100000	0	100000	0	100000
EX_nifedipine(e)	0	100000	0	100000	0	100000
EX_no(e)	0	100000	0	100000	0	100000
EX_npthl(e)	0	100000	0	100000	0	100000
EX_nrpphr(e)	0	100000	0	100000	0	100000
EX_nrpphrsf(e)	0	100000	0	100000	0	100000
EX_nrvnc(e)	0	100000	0	100000	0	100000
EX_o2(e)	-100000	100000	-100000	100000	-100000	100000
EX_o2s(e)	0	100000	0	100000	0	100000
EX_oagd3_hs(e)	0	100000	0	100000	0	100000
EX_oagt3_hs(e)	0	100000	0	100000	0	100000
EX_ocdca(e)	0	100000	0	100000	0	100000
EX_ocdcea(e)	0	100000	0	100000	0	100000
EX_octa(e)	0	100000	0	100000	0	100000
EX_oh1	0	100000	0	100000	0	100000
EX_omeprazole(e)	0	100000	0	100000	0	100000
EX_onpthl(e)	0	100000	0	100000	0	100000
EX_orn(e)	0	100000	0	100000	0	100000
EX_oxa(e)	0	100000	0	100000	0	100000
EX_paf_hs(e)	0	100000	0	100000	0	100000
EX_pchol_hs(e)	0	100000	0	100000	0	100000
EX_pe_hs(e)	0	100000	0	100000	0	100000
EX_peplys(e)	0	100000	0	100000	0	100000
EX_perillyl(e)	0	100000	0	100000	0	100000
EX_pglyc_hs(e)	0	100000	0	100000	0	100000
EX_phe-L(e)	-1	100000	-1	100000	-1	100000
EX_pheacgln(e)	0	100000	0	100000	0	100000
EX_pheme(e)	0	100000	0	100000	0	100000
EX_phyQ(e)	0	100000	0	100000	0	100000
EX_phyt(e)	0	100000	0	100000	0	100000
EX_pi(e)	0	100000	0	100000	0	100000
EX_pnto-R(e)	0	100000	0	100000	0	100000
EX_ppa(e)	0	100000	0	100000	0	100000
EX_prgstrn(e)	0	100000	0	100000	0	100000
EX_pro-D(e)	0	100000	0	100000	0	100000
EX_pro-L(e)	-1	100000	-1	100000	-1	100000
EX_prostgd2(e)	0	100000	0	100000	0	100000
EX_prostge1(e)	0	100000	0	100000	0	100000
EX_prostge2(e)	0	100000	0	100000	0	100000
EX_prostgf2(e)	0	100000	0	100000	0	100000
EX_ps_hs(e)	0	100000	0	100000	0	100000
EX_ptdca(e)	0	100000	0	100000	0	100000
EX_pydam(e)	0	100000	0	100000	0	100000
EX_pydx(e)	0	100000	0	100000	0	100000
EX_pydxn(e)	0	100000	0	100000	0	100000
EX_pyr(e)	0	100000	0	100000	0	100000
EX_rbt(e)	0	100000	0	100000	0	100000
EX_retfa(e)	0	100000	0	100000	0	100000
EX_retinol(e)	0	100000	0	100000	0	100000
EX_retinol-9-cis(e)	0	100000	0	100000	0	100000
EX_retinol-cis-11(e)	0	100000	0	100000	0	100000
EX_retn(e)	0	100000	0	100000	0	100000
EX_retnglc(e)	0	100000	0	100000	0	100000
EX_retpalm	0	100000	0	100000	0	100000
EX_retpalm(e)	0	100000	0	100000	0	100000
EX_rib-D(e)	0	100000	0	100000	0	100000
EX_ribflv(e)	0	100000	0	100000	0	100000
EX_s2l2fn2m2masn(e)	0	100000	0	100000	0	100000
EX_s2l2n2m2masn(e)	0	100000	0	100000	0	100000
EX_sarcs(e)	0	100000	0	100000	0	100000
EX_sel(e)	0	100000	0	100000	0	100000
EX_ser-D(e)	0	100000	0	100000	0	100000
EX_ser-L(e)	-1	100000	-1	100000	-1	100000
EX_sl-L(e)	0	100000	0	100000	0	100000
EX_so4(e)	0	100000	0	100000	0	100000
EX_spc_hs(e)	0	100000	0	100000	0	100000
EX_sph1p(e)	0	100000	0	100000	0	100000
EX_sphs1p(e)	0	100000	0	100000	0	100000
EX_srtn(e)	0	100000	0	100000	0	100000
EX_strch1(e)	0	100000	0	100000	0	100000
EX_strch2(e)	0	100000	0	100000	0	100000
EX_strdnc(e)	0	100000	0	100000	0	100000
EX_succ(e)	0	100000	0	100000	0	100000
EX_sucr(e)	0	100000	0	100000	0	100000
EX_tag_hs(e)	0	100000	0	100000	0	100000
EX_tagat-D(e)	0	100000	0	100000	0	100000
EX_taur(e)	0	100000	0	100000	0	100000
EX_taxol(e)	0	100000	0	100000	0	100000
EX_tchola(e)	0	100000	0	100000	0	100000
EX_tcynt(e)	0	100000	0	100000	0	100000
EX_tdchola(e)	0	100000	0	100000	0	100000
EX_tethex3(e)	0	100000	0	100000	0	100000
EX_tetpent3(e)	0	100000	0	100000	0	100000
EX_tetpent6(e)	0	100000	0	100000	0	100000
EX_tettet6(e)	0	100000	0	100000	0	100000
EX_thf(e)	0	100000	0	100000	0	100000
EX_thm(e)	0	100000	0	100000	0	100000
EX_thmmp(e)	0	100000	0	100000	0	100000
EX_thmtp(e)	0	100000	0	100000	0	100000
EX_thr-L(e)	-1	100000	-1	100000	-1	100000
EX_thym(e)	0	100000	0	100000	0	100000
EX_thymd(e)	0	100000	0	100000	0	100000
EX_thyox-L(e)	0	100000	0	100000	0	100000
EX_tmndnc(e)	0	100000	0	100000	0	100000
EX_tolbutamide(e)	0	100000	0	100000	0	100000
EX_tre(e)	0	100000	0	100000	0	100000
EX_triodthy(e)	0	100000	0	100000	0	100000
EX_triodthysuf(e)	0	100000	0	100000	0	100000
EX_trp-L(e)	-1	100000	-1	100000	-1	100000
EX_tststerone(e)	0	100000	0	100000	0	100000
EX_tststeroneglc(e)	0	100000	0	100000	0	100000
EX_tststerones(e)	0	100000	0	100000	0	100000
EX_tsul(e)	0	100000	0	100000	0	100000
EX_ttdca(e)	0	100000	0	100000	0	100000
EX_txa2(e)	0	100000	0	100000	0	100000
EX_tymsf(e)	0	100000	0	100000	0	100000
EX_tyr-L(e)	-1	100000	-1	100000	-1	100000
EX_udp(e)	0	100000	0	100000	0	100000
EX_ump(e)	0	100000	0	100000	0	100000
EX_ura(e)	0	100000	0	100000	0	100000
EX_urate(e)	0	100000	0	100000	0	100000
EX_urea(e)	0	100000	0	100000	0	100000
EX_uri(e)	0	100000	0	100000	0	100000
EX_utp(e)	0	100000	0	100000	0	100000
EX_vacc(e)	0	100000	0	100000	0	100000
EX_val-L(e)	-1	100000	-1	100000	-1	100000
EX_vitd2(e)	0	100000	0	100000	0	100000
EX_vitd3(e)	0	100000	0	100000	0	100000
EX_whddca(e)	0	100000	0	100000	0	100000
EX_whhdca(e)	0	100000	0	100000	0	100000
EX_whtststerone(e)	0	100000	0	100000	0	100000
EX_whttdca(e)	0	100000	0	100000	0	100000
EX_xolest2_hs(e)	0	100000	0	100000	0	100000
EX_xolest_hs(e)	0	100000	0	100000	0	100000
EX_xoltri24(e)	0	100000	0	100000	0	100000
EX_xoltri25(e)	0	100000	0	100000	0	100000
EX_xoltri27(e)	0	100000	0	100000	0	100000
EX_xyl-D(e)	0	100000	0	100000	0	100000
EX_xylt(e)	0	100000	0	100000	0	100000
EX_yvite(e)	0	100000	0	100000	0	100000
sink_citr(c)	0	100000	0	100000	0	100000
sink_crtn(c)	0	100000	0	100000	0	100000
sink_pre_prot(er)	0	100000	0	100000	0	100000
10FTHF5GLUtl	0	100000	0	100000	0	100000
10FTHF5GLUtm	0	100000	0	100000	0	100000
10FTHF6GLUtl	0	100000	0	100000	0	100000
10FTHF6GLUtm	0	100000	0	100000	0	100000
10FTHF7GLUtl	0	100000	0	100000	0	100000
10FTHF7GLUtm	0	100000	0	100000	0	100000
10FTHFtl	-100000	100000	-100000	100000	-100000	100000
10FTHFtm	-100000	100000	-100000	100000	-100000	100000
11DOCRTSLtm	-100000	100000	-100000	100000	-100000	100000
11DOCRTSLtr	-100000	100000	-100000	100000	-100000	100000
11DOCRTSTRNtm	-100000	100000	-100000	100000	-100000	100000
11DOCRTSTRNtr	-100000	100000	-100000	100000	-100000	100000
13DAMPPOX	0	100000	0	100000	0	100000
1MNCAMti	0	100000	0	100000	0	100000
1PPDCRp	0	100000	0	100000	0	100000
1a,24,25VITD2Hm	0	100000	0	100000	0	100000
1a,24,25VITD3Hm	0	100000	0	100000	0	100000
1a,25VITD2Hm	0	100000	0	100000	0	100000
1a,25VITD3Hm	0	100000	0	100000	0	100000
24,25DHVITD2t	0	100000	0	100000	0	100000
24,25DHVITD2tm	0	100000	0	100000	0	100000
24,25DHVITD3t	0	100000	0	100000	0	100000
24,25DHVITD3tm	0	100000	0	100000	0	100000
24,25VITD2Hm	0	100000	0	100000	0	100000
24,25VITD3Hm	0	100000	0	100000	0	100000
24NPHte	-100000	100000	-100000	100000	-100000	100000
25HVITD2t	0	100000	0	100000	0	100000
25HVITD2tin	0	100000	0	100000	0	100000
25HVITD2tin-m	0	100000	0	100000	0	100000
25HVITD2tm	0	100000	0	100000	0	100000
25HVITD3t	0	100000	0	100000	0	100000
25HVITD3tin	0	100000	0	100000	0	100000
25HVITD3tin-m	0	100000	0	100000	0	100000
25HVITD3tm	0	100000	0	100000	0	100000
25VITD2Hm	0	100000	0	100000	0	100000
25VITD3Hm	0	100000	0	100000	0	100000
2AMACHYD	0	100000	0	100000	0	100000
2AMACSULT	0	100000	0	100000	0	100000
2AMADPTm	-100000	100000	-100000	100000	-100000	100000
2DR1PP	0	100000	0	100000	0	100000
2HBO	-100000	100000	-100000	100000	-100000	100000
2HBt2	-100000	100000	-100000	100000	-100000	100000
2HCO3_NAt	-100000	100000	-100000	100000	-100000	100000
2MCITt	-100000	100000	-100000	100000	-100000	100000
2OXOADOXm	0	100000	0	100000	0	100000
2OXOADPTm	-100000	100000	-100000	100000	-100000	100000
34DHOXPEGOX	-100000	100000	-100000	100000	-100000	100000
34DHOXPEGt	-100000	100000	-100000	100000	-100000	100000
34DHPHAMT	0	100000	0	100000	0	100000
34DHPHEt	-100000	100000	-100000	100000	-100000	100000
34DHPLACOX	0	100000	0	100000	0	100000
34DHPLACOX(NADP)	-100000	100000	-100000	100000	-100000	100000
34DHXMANDACOX	0	100000	0	100000	0	100000
34DHXMANDACOX(NADP)	-100000	100000	-100000	100000	-100000	100000
34HPLFM	0	100000	0	100000	0	100000
34HPPOR	0	100000	0	100000	0	100000
35CGMPtn	-100000	100000	-100000	100000	-100000	100000
3AIBTm	-100000	100000	-100000	100000	-100000	100000
3AIBt	0	100000	0	100000	0	100000
3AIBtm	0	100000	0	100000	0	100000
3DPHBH1	0	100000	0	100000	0	100000
3DPHBH2	0	100000	0	100000	0	100000
3DSPHR	0	100000	0	100000	0	100000
3HAO	0	100000	0	100000	0	100000
3HBCDm	-100000	100000	-100000	100000	-100000	100000
3HBCOAHLm	0	100000	0	100000	0	100000
3HCO3_NAt	-100000	100000	-100000	100000	-100000	100000
3HKYNAKGAT	0	100000	0	100000	0	100000
3HLYTCL	0	100000	0	100000	0	100000
3HPCOAHYD	0	100000	0	100000	0	100000
3HPPD	-100000	100000	-100000	100000	-100000	100000
3HXKYNDCL	0	100000	0	100000	0	100000
3HXKYNOXDA	0	100000	0	100000	0	100000
3M4HDXPAC	-100000	100000	-100000	100000	-100000	100000
3MLDAt	-100000	100000	-100000	100000	-100000	100000
3MOBt2im	0	100000	0	100000	0	100000
3MOPt2im	0	100000	0	100000	0	100000
3MOX4HOXPGALDOX	0	100000	0	100000	0	100000
3MOX4HOXPGALDOX(NADP)	-100000	100000	-100000	100000	-100000	100000
3MOXTYROX	0	100000	0	100000	0	100000
3NTD7l	0	100000	0	100000	0	100000
3SALAASPm	-100000	100000	-100000	100000	-100000	100000
3SALACBOXL	0	100000	0	100000	0	100000
3SALAOX	0	100000	0	100000	0	100000
3SALATAi	0	100000	0	100000	0	100000
3SALATAim	0	100000	0	100000	0	100000
3SPYRSP	0	100000	0	100000	0	100000
3SPYRSPm	0	100000	0	100000	0	100000
41R1H2MAE12BOOX	0	100000	0	100000	0	100000
41R2A1H12BOOX	0	100000	0	100000	0	100000
42A12BOOX	0	100000	0	100000	0	100000
4ABUTtm	-100000	100000	-100000	100000	-100000	100000
4HBZCOAFm	0	100000	0	100000	0	100000
4HBZFm	0	100000	0	100000	0	100000
4HDEBRISOQUINEte	-100000	100000	-100000	100000	-100000	100000
4HGLSDm	-100000	100000	-100000	100000	-100000	100000
4HOXPACDOX(NADP)	-100000	100000	-100000	100000	-100000	100000
4MOPt2im	0	100000	0	100000	0	100000
4MPTNLte	-100000	100000	-100000	100000	-100000	100000
4MPTNLtm	-100000	100000	-100000	100000	-100000	100000
4MPTNLtr	-100000	100000	-100000	100000	-100000	100000
4MTOLBUTAMIDEte	-100000	100000	-100000	100000	-100000	100000
4NPHSFte	-100000	100000	-100000	100000	-100000	100000
4NPHSULT	0	100000	0	100000	0	100000
4NPHte	-100000	100000	-100000	100000	-100000	100000
4PYRDX	0	100000	0	100000	0	100000
5ADTSTSTERONEGLCte	0	100000	0	100000	0	100000
5ADTSTSTERONEGLCtr	-100000	100000	-100000	100000	-100000	100000
5ADTSTSTERONESULT	0	100000	0	100000	0	100000
5ADTSTSTERONESte	-100000	100000	-100000	100000	-100000	100000
5ADTSTSTERONEte	-100000	100000	-100000	100000	-100000	100000
5ADTSTSTERONEtr	-100000	100000	-100000	100000	-100000	100000
5AOPtm	-100000	100000	-100000	100000	-100000	100000
5DHFtl	0	100000	0	100000	0	100000
5FTHFt2	-100000	100000	-100000	100000	-100000	100000
5HLTDL	0	100000	0	100000	0	100000
5HOMEPRAZOLEte	-100000	100000	-100000	100000	-100000	100000
5HOXINDACTO2OX	0	100000	0	100000	0	100000
5HOXINDACTOX	0	100000	0	100000	0	100000
5HOXINDACTOXm	0	100000	0	100000	0	100000
5HOXINOXDA	0	100000	0	100000	0	100000
5HTRPDOX	0	100000	0	100000	0	100000
5HTRPVESSEC	0	100000	0	100000	0	100000
5HXKYNDCL	0	100000	0	100000	0	100000
5HXKYNOXDA	0	100000	0	100000	0	100000
5MTHFt	-100000	100000	-100000	100000	-100000	100000
5MTHFt2	-100000	100000	-100000	100000	-100000	100000
5THFtl	0	100000	0	100000	0	100000
5THFtm	0	100000	0	100000	0	100000
6DHFtl	0	100000	0	100000	0	100000
6DHFtm	0	100000	0	100000	0	100000
6HTSTSTERONEte	-100000	100000	-100000	100000	-100000	100000
6HTSTSTERONEtr	-100000	100000	-100000	100000	-100000	100000
6THFtl	0	100000	0	100000	0	100000
6THFtm	0	100000	0	100000	0	100000
7DHCHSTEROLtr	-100000	100000	-100000	100000	-100000	100000
7DHFtl	0	100000	0	100000	0	100000
7DHFtm	0	100000	0	100000	0	100000
7THFtl	0	100000	0	100000	0	100000
7THFtm	0	100000	0	100000	0	100000
A4GALTc	0	100000	0	100000	0	100000
A4GALTg	0	100000	0	100000	0	100000
A4GNT1g	0	100000	0	100000	0	100000
A4GNT2g	0	100000	0	100000	0	100000
AACOAT	-100000	100000	-100000	100000	-100000	100000
AACTOOR	0	100000	0	100000	0	100000
AACTtm	0	100000	0	100000	0	100000
AAPSAS	0	100000	0	100000	0	100000
AASAD3	0	100000	0	100000	0	100000
AASAD3m	0	100000	0	100000	0	100000
AATAi	0	100000	0	100000	0	100000
ABO1g	0	100000	0	100000	0	100000
ABO2g	0	100000	0	100000	0	100000
ABO3g	0	100000	0	100000	0	100000
ABO4g	0	100000	0	100000	0	100000
ABO5g	0	100000	0	100000	0	100000
ABO6g	0	100000	0	100000	0	100000
ABO7g	0	100000	0	100000	0	100000
ABO8g	0	100000	0	100000	0	100000
ABO9g	0	100000	0	100000	0	100000
ABTArm	-100000	100000	-100000	100000	-100000	100000
ABTD	-100000	100000	-100000	100000	-100000	100000
ABTti	0	100000	0	100000	0	100000
ABUTD	0	100000	0	100000	0	100000
ABUTt2r	-100000	100000	-100000	100000	-100000	100000
ABUTt2rL	-100000	100000	-100000	100000	-100000	100000
ABUTt4(2)r	-100000	100000	-100000	100000	-100000	100000
ACACT1	0	100000	0	100000	0	100000
ACACT10m	-100000	100000	-100000	100000	-100000	100000
ACACT1r	-100000	100000	-100000	100000	-100000	100000
ACACT1rm	-100000	100000	-100000	100000	-100000	100000
ACACT1x	0	100000	0	100000	0	100000
ACACT4p	0	100000	0	100000	0	100000
ACACT5p	0	100000	0	100000	0	100000
ACACT6p	0	100000	0	100000	0	100000
ACACT7p	0	100000	0	100000	0	100000
ACACT8p	0	100000	0	100000	0	100000
ACACT9p	0	100000	0	100000	0	100000
ACACt2	-100000	100000	-100000	100000	-100000	100000
ACACt2m	-100000	100000	-100000	100000	-100000	100000
ACACtx	-100000	100000	-100000	100000	-100000	100000
ACALDt	-100000	100000	-100000	100000	-100000	100000
ACALDtm	-100000	100000	-100000	100000	-100000	100000
ACALDtr	-100000	100000	-100000	100000	-100000	100000
ACALDtx	-100000	100000	-100000	100000	-100000	100000
ACCOAC	0	100000	0	100000	0	100000
ACCOACm	0	100000	0	100000	0	100000
ACCOAL	0	100000	0	100000	0	100000
ACCOALm	0	100000	0	100000	0	100000
ACCOAgt	-100000	100000	-100000	100000	-100000	100000
ACCOAtn	-100000	100000	-100000	100000	-100000	100000
ACCOAtr	-100000	100000	-100000	100000	-100000	100000
ACETONEt2	-100000	100000	-100000	100000	-100000	100000
ACETONEt2m	-100000	100000	-100000	100000	-100000	100000
ACGAGBSIDEtg	-100000	100000	-100000	100000	-100000	100000
ACGAGBSIDEtl	-100000	100000	-100000	100000	-100000	100000
ACGALFUCGALACGALFUC12GAL14ACGLCGALGLUSIDEte	-100000	100000	-100000	100000	-100000	100000
ACGALFUCGALACGALFUC12GAL14ACGLCGALGLUSIDEtg	-100000	100000	-100000	100000	-100000	100000
ACGALFUCGALACGALFUCGALACGLCGAL14ACGLCGALGLUSIDEte	-100000	100000	-100000	100000	-100000	100000
ACGALFUCGALACGALFUCGALACGLCGAL14ACGLCGALGLUSIDEtg	-100000	100000	-100000	100000	-100000	100000
ACGALK	0	100000	0	100000	0	100000
ACGALK2	0	100000	0	100000	0	100000
ACGALtlg	-100000	100000	-100000	100000	-100000	100000
ACGALtly	0	100000	0	100000	0	100000
ACGAM2E	-100000	100000	-100000	100000	-100000	100000
ACGAM6PSi	0	100000	0	100000	0	100000
ACGAMK	0	100000	0	100000	0	100000
ACGAMPM	-100000	100000	-100000	100000	-100000	100000
ACGAMtly	0	100000	0	100000	0	100000
ACGBGBSIDEtg	-100000	100000	-100000	100000	-100000	100000
ACGBGBSIDEtl	-100000	100000	-100000	100000	-100000	100000
ACGPID	0	100000	0	100000	0	100000
ACGSm	0	100000	0	100000	0	100000
ACHEe	0	100000	0	100000	0	100000
ACHVESSEC	0	100000	0	100000	0	100000
ACHtn	-100000	100000	-100000	100000	-100000	100000
ACITL	0	100000	0	100000	0	100000
ACN13ACNGALGBSIDEte	-100000	100000	-100000	100000	-100000	100000
ACN13ACNGALGBSIDEtg	-100000	100000	-100000	100000	-100000	100000
ACN23ACNGALGBSIDEte	-100000	100000	-100000	100000	-100000	100000
ACN23ACNGALGBSIDEtg	-100000	100000	-100000	100000	-100000	100000
ACNACNGAL14ACGLCGALGLUSIDEte	-100000	100000	-100000	100000	-100000	100000
ACNACNGAL14ACGLCGALGLUSIDEtg	-100000	100000	-100000	100000	-100000	100000
ACNACNGALGBSIDEte	-100000	100000	-100000	100000	-100000	100000
ACNACNGALGBSIDEtg	-100000	100000	-100000	100000	-100000	100000
ACNAM9PL	0	100000	0	100000	0	100000
ACNAM9PL2	0	100000	0	100000	0	100000
ACNAMPH	0	100000	0	100000	0	100000
ACNAMlt	-100000	100000	-100000	100000	-100000	100000
ACNAMtn	0	100000	0	100000	0	100000
ACNGALACGLCGAL14ACGLCGALGLUSIDEte	-100000	100000	-100000	100000	-100000	100000
ACNGALACGLCGAL14ACGLCGALGLUSIDEtg	-100000	100000	-100000	100000	-100000	100000
ACNMLr	-100000	100000	-100000	100000	-100000	100000
ACOAD10m	0	100000	0	100000	0	100000
ACOAD1fm	0	100000	0	100000	0	100000
ACOAD8m	0	100000	0	100000	0	100000
ACOAD9m	0	100000	0	100000	0	100000
ACOAHi	0	100000	0	100000	0	100000
ACOAO7p	0	100000	0	100000	0	100000
ACOATA	-100000	100000	-100000	100000	-100000	100000
ACODA	0	100000	0	100000	0	100000
ACONT	-100000	100000	-100000	100000	-100000	100000
ACONTm	-100000	100000	-100000	100000	-100000	100000
ACOX22x	0	100000	0	100000	0	100000
ACOX2x	0	100000	0	100000	0	100000
ACP1(FMN)	0	100000	0	100000	0	100000
ACRNtm	0	100000	0	100000	0	100000
ACS	0	100000	0	100000	0	100000
ACS2	0	100000	0	100000	0	100000
ACSOMT	0	100000	0	100000	0	100000
ACSRTNMT	0	100000	0	100000	0	100000
ACSm	0	100000	0	100000	0	100000
ACTLMO	0	100000	0	100000	0	100000
ACTNMO	0	100000	0	100000	0	100000
ACYP	0	100000	0	100000	0	100000
ACt2m	-100000	100000	-100000	100000	-100000	100000
ACt2r	-100000	100000	-100000	100000	-100000	100000
ACtg	-100000	100000	-100000	100000	-100000	100000
ADA	0	100000	0	100000	0	100000
ADAe	0	100000	0	100000	0	100000
ADCim	0	100000	0	100000	0	100000
ADEt	-100000	100000	-100000	100000	-100000	100000
ADEtl	-100000	100000	-100000	100000	-100000	100000
ADHAPtx	-100000	100000	-100000	100000	-100000	100000
ADK1	-100000	100000	-100000	100000	-100000	100000
ADK1m	-100000	100000	-100000	100000	-100000	100000
ADK3	-100000	100000	-100000	100000	-100000	100000
ADK3m	-100000	100000	-100000	100000	-100000	100000
ADKd	-100000	100000	-100000	100000	-100000	100000
ADMDC	0	100000	0	100000	0	100000
ADNCYC	0	100000	0	100000	0	100000
ADNK1	0	100000	0	100000	0	100000
ADNK1m	0	100000	0	100000	0	100000
ADNt	-100000	100000	-100000	100000	-100000	100000
ADNt4	0	100000	0	100000	0	100000
ADNt5	0	100000	0	100000	0	100000
ADNtl	-100000	100000	-100000	100000	-100000	100000
ADNtm	-100000	100000	-100000	100000	-100000	100000
ADPGLC	0	100000	0	100000	0	100000
ADPMAN	0	100000	0	100000	0	100000
ADPRDP	0	100000	0	100000	0	100000
ADPRDPm	0	100000	0	100000	0	100000
ADPRIBt	0	100000	0	100000	0	100000
ADPT	0	100000	0	100000	0	100000
ADPtx	-100000	100000	-100000	100000	-100000	100000
ADRNCOAtx	-100000	100000	-100000	100000	-100000	100000
ADRNCPT1	0	100000	0	100000	0	100000
ADRNCPT2	0	100000	0	100000	0	100000
ADRNCRNt	0	100000	0	100000	0	100000
ADRNLPVESSEC	0	100000	0	100000	0	100000
ADRNt	-100000	100000	-100000	100000	-100000	100000
ADSELK	0	100000	0	100000	0	100000
ADSK	0	100000	0	100000	0	100000
ADSL1	0	100000	0	100000	0	100000
ADSL2	0	100000	0	100000	0	100000
ADSS	0	100000	0	100000	0	100000
AFLATOXINte	-100000	100000	-100000	100000	-100000	100000
AG13T10g	0	100000	0	100000	0	100000
AG13T11g	0	100000	0	100000	0	100000
AG13T12g	0	100000	0	100000	0	100000
AG13T13g	0	100000	0	100000	0	100000
AG13T14g	0	100000	0	100000	0	100000
AG13T15g	0	100000	0	100000	0	100000
AG13T16g	0	100000	0	100000	0	100000
AG13T17g	0	100000	0	100000	0	100000
AG13T18g	0	100000	0	100000	0	100000
AG13T1g	0	100000	0	100000	0	100000
AG13T2g	0	100000	0	100000	0	100000
AG13T3g	0	100000	0	100000	0	100000
AG13T4g	0	100000	0	100000	0	100000
AG13T5g	0	100000	0	100000	0	100000
AG13T6g	0	100000	0	100000	0	100000
AG13T7g	0	100000	0	100000	0	100000
AG13T8g	0	100000	0	100000	0	100000
AG13T9g	0	100000	0	100000	0	100000
AGDC	0	100000	0	100000	0	100000
AGLPC	0	100000	0	100000	0	100000
AGLPED	0	100000	0	100000	0	100000
AGLPET	0	100000	0	100000	0	100000
AGLPH	0	100000	0	100000	0	100000
AGLPR	0	100000	0	100000	0	100000
AGLPT	0	100000	0	100000	0	100000
AGMTm	0	100000	0	100000	0	100000
AGPAT1	0	100000	0	100000	0	100000
AGPRim	0	100000	0	100000	0	100000
AGPSx	0	100000	0	100000	0	100000
AGPex	-100000	100000	-100000	100000	-100000	100000
AGTim	0	100000	0	100000	0	100000
AGTix	0	100000	0	100000	0	100000
AHANDROSTANGLCte	0	100000	0	100000	0	100000
AHANDROSTANGLCtr	-100000	100000	-100000	100000	-100000	100000
AHC	-100000	100000	-100000	100000	-100000	100000
AHCYStn	-100000	100000	-100000	100000	-100000	100000
AHCYStr	-100000	100000	-100000	100000	-100000	100000
AHEXASE2ly	0	100000	0	100000	0	100000
AHEXASEly	0	100000	0	100000	0	100000
AICART	-100000	100000	-100000	100000	-100000	100000
AIRCr	-100000	100000	-100000	100000	-100000	100000
AK2LGCHOLt	-100000	100000	-100000	100000	-100000	100000
AKGDm	0	100000	0	100000	0	100000
AKGMALtm	-100000	100000	-100000	100000	-100000	100000
AKGt4_3	-100000	100000	-100000	100000	-100000	100000
AKGtp	-100000	100000	-100000	100000	-100000	100000
AKR1C1	0	100000	0	100000	0	100000
AKR1C41	0	100000	0	100000	0	100000
AKR1C42	0	100000	0	100000	0	100000
AKR1D	0	100000	0	100000	0	100000
AKR1D2	0	100000	0	100000	0	100000
ALAASNNaEx	0	100000	0	100000	0	100000
ALACYSNaEx	0	100000	0	100000	0	100000
ALADGLNexR	-100000	100000	-100000	100000	-100000	100000
ALADGLYexR	-100000	100000	-100000	100000	-100000	100000
ALAGLNNaEx	0	100000	0	100000	0	100000
ALAGLNexR	-100000	100000	-100000	100000	-100000	100000
ALAGLYexR	-100000	100000	-100000	100000	-100000	100000
ALAR	-100000	100000	-100000	100000	-100000	100000
ALASERNaEx	0	100000	0	100000	0	100000
ALASm	0	100000	0	100000	0	100000
ALATA_L	-100000	100000	-100000	100000	-100000	100000
ALATHRNaEx	0	100000	0	100000	0	100000
ALAt2r	-100000	100000	-100000	100000	-100000	100000
ALAt2rL	-100000	100000	-100000	100000	-100000	100000
ALAt4	0	100000	0	100000	0	100000
ALAtN1	-100000	100000	-100000	100000	-100000	100000
ALCD1	-100000	100000	-100000	100000	-100000	100000
ALCD21_D	0	100000	0	100000	0	100000
ALCD21_L	0	100000	0	100000	0	100000
ALCD22_D	0	100000	0	100000	0	100000
ALCD22_L	0	100000	0	100000	0	100000
ALCD2if	0	100000	0	100000	0	100000
ALCD2yf	0	100000	0	100000	0	100000
ALDD19x	0	100000	0	100000	0	100000
ALDD19x(P)	0	100000	0	100000	0	100000
ALDD20x	0	100000	0	100000	0	100000
ALDD20xm	0	100000	0	100000	0	100000
ALDD21	0	100000	0	100000	0	100000
ALDD2x	0	100000	0	100000	0	100000
ALDD2xm	0	100000	0	100000	0	100000
ALDD2y	0	100000	0	100000	0	100000
ALDSTRNte	-100000	100000	-100000	100000	-100000	100000
ALDSTRNtm	-100000	100000	-100000	100000	-100000	100000
ALKP	0	100000	0	100000	0	100000
ALOX12	0	100000	0	100000	0	100000
ALOX12R	0	100000	0	100000	0	100000
ALOX15	0	100000	0	100000	0	100000
ALOX5	0	100000	0	100000	0	100000
ALOX52	0	100000	0	100000	0	100000
ALR	0	100000	0	100000	0	100000
ALR2	0	100000	0	100000	0	100000
ALR3	0	100000	0	100000	0	100000
AM6SAD	0	100000	0	100000	0	100000
AMACR2p	0	100000	0	100000	0	100000
AMACR2r	0	100000	0	100000	0	100000
AMACRp	0	100000	0	100000	0	100000
AMACRr	0	100000	0	100000	0	100000
AMANK	0	100000	0	100000	0	100000
AMCOXO	0	100000	0	100000	0	100000
AMETr	-100000	100000	-100000	100000	-100000	100000
AMETt2m	-100000	100000	-100000	100000	-100000	100000
AMETtn	-100000	100000	-100000	100000	-100000	100000
AMPDA	0	100000	0	100000	0	100000
AMPTASECG	0	100000	0	100000	0	100000
AMPTASECGe	0	100000	0	100000	0	100000
AMPtp	-100000	100000	-100000	100000	-100000	100000
AMPtr	-100000	100000	-100000	100000	-100000	100000
AMY1e	0	100000	0	100000	0	100000
AMY2e	0	100000	0	100000	0	100000
ANDRSTRNGLCte	0	100000	0	100000	0	100000
ANDRSTRNGLCtr	-100000	100000	-100000	100000	-100000	100000
ANDRSTRNte	-100000	100000	-100000	100000	-100000	100000
ANDRSTRNtr	-100000	100000	-100000	100000	-100000	100000
ANTIPYRENEte	-100000	100000	-100000	100000	-100000	100000
AOBUTDsm	0	100000	0	100000	0	100000
AP4AH1	0	100000	0	100000	0	100000
APAT2rm	-100000	100000	-100000	100000	-100000	100000
APNNOXte	-100000	100000	-100000	100000	-100000	100000
APOC-LYS-BTNP	0	100000	0	100000	0	100000
APOC-LYS-BTNPm	0	100000	0	100000	0	100000
APOCF	0	100000	0	100000	0	100000
APOCFm	0	100000	0	100000	0	100000
APPNNte	-100000	100000	-100000	100000	-100000	100000
APRGSTRNte	-100000	100000	-100000	100000	-100000	100000
APRTO2	0	100000	0	100000	0	100000
AQCOBALt	0	100000	0	100000	0	100000
ARAB-Lt	-100000	100000	-100000	100000	-100000	100000
ARABR	0	100000	0	100000	0	100000
ARACHCOAtx	-100000	100000	-100000	100000	-100000	100000
ARACHCPT1	0	100000	0	100000	0	100000
ARACHCPT2	0	100000	0	100000	0	100000
ARACHCRNt	0	100000	0	100000	0	100000
ARACHDCOAtx	-100000	100000	-100000	100000	-100000	100000
ARACHDt2	-100000	100000	-100000	100000	-100000	100000
ARACHDtr	-100000	100000	-100000	100000	-100000	100000
ARACHt	-100000	100000	-100000	100000	-100000	100000
ARGDCm	0	100000	0	100000	0	100000
ARGLYSex	0	100000	0	100000	0	100000
ARGN	0	100000	0	100000	0	100000
ARGNm	0	100000	0	100000	0	100000
ARGSL	-100000	100000	-100000	100000	-100000	100000
ARGSS	0	100000	0	100000	0	100000
ARGt4	0	100000	0	100000	0	100000
ARGtiDF	0	100000	0	100000	0	100000
ARGtm	-100000	100000	-100000	100000	-100000	100000
ARSA	0	100000	0	100000	0	100000
ARTCOAL1	-100000	100000	-100000	100000	-100000	100000
ARTCOAL2	-100000	100000	-100000	100000	-100000	100000
ARTCOAL3	-100000	100000	-100000	100000	-100000	100000
ARTFR11	0	100000	0	100000	0	100000
ARTFR12	0	100000	0	100000	0	100000
ARTFR13	0	100000	0	100000	0	100000
ARTFR202	0	100000	0	100000	0	100000
ARTFR203	0	100000	0	100000	0	100000
ARTFR204	0	100000	0	100000	0	100000
ARTFR205	0	100000	0	100000	0	100000
ARTFR206	0	100000	0	100000	0	100000
ARTFR207	0	100000	0	100000	0	100000
ARTFR208	0	100000	0	100000	0	100000
ARTFR209	0	100000	0	100000	0	100000
ARTFR210	0	100000	0	100000	0	100000
ARTFR211	0	100000	0	100000	0	100000
ARTFR212	0	100000	0	100000	0	100000
ARTFR213	0	100000	0	100000	0	100000
ARTFR31	0	100000	0	100000	0	100000
ARTFR32	0	100000	0	100000	0	100000
ARTFR33	0	100000	0	100000	0	100000
ARTFR34	0	100000	0	100000	0	100000
ARTFR41	0	100000	0	100000	0	100000
ARTFR42	0	100000	0	100000	0	100000
ARTFR43	0	100000	0	100000	0	100000
ARTFR44	0	100000	0	100000	0	100000
ARTFR45	0	100000	0	100000	0	100000
ARTFR46	0	100000	0	100000	0	100000
ARTFR51	0	100000	0	100000	0	100000
ARTFR52	0	100000	0	100000	0	100000
ARTFR53	0	100000	0	100000	0	100000
ARTFR54	0	100000	0	100000	0	100000
ARTFR55	0	100000	0	100000	0	100000
ARTFR56	0	100000	0	100000	0	100000
ARTFR57	0	100000	0	100000	0	100000
ARTFR61	0	100000	0	100000	0	100000
ARTPLM1	-100000	100000	-100000	100000	-100000	100000
ARTPLM1m	-100000	100000	-100000	100000	-100000	100000
ARTPLM2	-100000	100000	-100000	100000	-100000	100000
ARTPLM2m	-100000	100000	-100000	100000	-100000	100000
ARTPLM3	-100000	100000	-100000	100000	-100000	100000
ARTPLM3m	-100000	100000	-100000	100000	-100000	100000
ASAH1	0	100000	0	100000	0	100000
ASCBOX	0	100000	0	100000	0	100000
ASCBt	-100000	100000	-100000	100000	-100000	100000
ASCBt4	-100000	100000	-100000	100000	-100000	100000
ASNALANaEx	0	100000	0	100000	0	100000
ASNCYSNaEx	0	100000	0	100000	0	100000
ASNGLNNaEx	0	100000	0	100000	0	100000
ASNNm	0	100000	0	100000	0	100000
ASNS1	0	100000	0	100000	0	100000
ASNSERNaEx	0	100000	0	100000	0	100000
ASNTHRNaEx	0	100000	0	100000	0	100000
ASNt4	0	100000	0	100000	0	100000
ASNtN1	-100000	100000	-100000	100000	-100000	100000
ASNtm	0	100000	0	100000	0	100000
ASP1DC	0	100000	0	100000	0	100000
ASPCTr	-100000	100000	-100000	100000	-100000	100000
ASPDt6	0	100000	0	100000	0	100000
ASPDxt	-100000	100000	-100000	100000	-100000	100000
ASPGLUm	-100000	100000	-100000	100000	-100000	100000
ASPNATm	0	100000	0	100000	0	100000
ASPTA	-100000	100000	-100000	100000	-100000	100000
ASPTAm	-100000	100000	-100000	100000	-100000	100000
ASPt6	0	100000	0	100000	0	100000
ATP1ter	-100000	100000	-100000	100000	-100000	100000
ATP2ter	-100000	100000	-100000	100000	-100000	100000
ATPH1e	0	100000	0	100000	0	100000
ATPH2e	0	100000	0	100000	0	100000
ATPS4m	0	100000	0	100000	0	100000
ATPasel	0	100000	0	100000	0	100000
ATPtm	0	100000	0	100000	0	100000
ATPtn	-100000	100000	-100000	100000	-100000	100000
ATPtx	-100000	100000	-100000	100000	-100000	100000
AVITE1t	0	100000	0	100000	0	100000
AVITE2t	0	100000	0	100000	0	100000
A_MANASE	0	100000	0	100000	0	100000
A_MANASEly	0	100000	0	100000	0	100000
Asn-X-Ser/Thrtr	-100000	100000	-100000	100000	-100000	100000
B3GALT3g	0	100000	0	100000	0	100000
B3GALT41g	0	100000	0	100000	0	100000
B3GALT42g	0	100000	0	100000	0	100000
B3GALT43g	0	100000	0	100000	0	100000
B3GALT44g	0	100000	0	100000	0	100000
B3GALT5g	0	100000	0	100000	0	100000
B3GALTg	0	100000	0	100000	0	100000
B3GNT11g	0	100000	0	100000	0	100000
B3GNT12g	0	100000	0	100000	0	100000
B3GNT310g	0	100000	0	100000	0	100000
B3GNT311g	0	100000	0	100000	0	100000
B3GNT312g	0	100000	0	100000	0	100000
B3GNT313g	0	100000	0	100000	0	100000
B3GNT314g	0	100000	0	100000	0	100000
B3GNT315g	0	100000	0	100000	0	100000
B3GNT31g	0	100000	0	100000	0	100000
B3GNT32g	0	100000	0	100000	0	100000
B3GNT33g	0	100000	0	100000	0	100000
B3GNT34g	0	100000	0	100000	0	100000
B3GNT35g	0	100000	0	100000	0	100000
B3GNT36g	0	100000	0	100000	0	100000
B3GNT37g	0	100000	0	100000	0	100000
B3GNT38g	0	100000	0	100000	0	100000
B3GNT39g	0	100000	0	100000	0	100000
B3GNT51g	0	100000	0	100000	0	100000
BAAT1x	0	100000	0	100000	0	100000
BAAT2x	0	100000	0	100000	0	100000
BAAT3x	0	100000	0	100000	0	100000
BAAT4x	0	100000	0	100000	0	100000
BAAT5x	0	100000	0	100000	0	100000
BACCL	0	100000	0	100000	0	100000
BACCLm	0	100000	0	100000	0	100000
BALAVECSEC	0	100000	0	100000	0	100000
BALAtmr	-100000	100000	-100000	100000	-100000	100000
BAMPPALDOX	0	100000	0	100000	0	100000
BAMPPALDOXm	0	100000	0	100000	0	100000
BBHOX	0	100000	0	100000	0	100000
BCDO	0	100000	0	100000	0	100000
BDG2HCGHD	0	100000	0	100000	0	100000
BDHm	-100000	100000	-100000	100000	-100000	100000
BDMT_L	0	100000	0	100000	0	100000
BDMT_U	0	100000	0	100000	0	100000
BETALDHx	0	100000	0	100000	0	100000
BETALDHxm	0	100000	0	100000	0	100000
BHBt	-100000	100000	-100000	100000	-100000	100000
BHBtm	-100000	100000	-100000	100000	-100000	100000
BHMT	0	100000	0	100000	0	100000
BILDGLCURt	-100000	100000	-100000	100000	-100000	100000
BILDGLCURte	0	100000	0	100000	0	100000
BILDGLCURtr	-100000	100000	-100000	100000	-100000	100000
BILGLCURt	-100000	100000	-100000	100000	-100000	100000
BILGLCURte	0	100000	0	100000	0	100000
BILGLCURtr	-100000	100000	-100000	100000	-100000	100000
BILIRED	0	100000	0	100000	0	100000
BILIRUBt2	-100000	100000	-100000	100000	-100000	100000
BILIRUBtr	-100000	100000	-100000	100000	-100000	100000
BIOCYTtn	-100000	100000	-100000	100000	-100000	100000
BMTer_L	0	100000	0	100000	0	100000
BMTer_U	0	100000	0	100000	0	100000
BPNT	0	100000	0	100000	0	100000
BPNT2	0	100000	0	100000	0	100000
BTND1	0	100000	0	100000	0	100000
BTND1n	0	100000	0	100000	0	100000
BTNDe	0	100000	0	100000	0	100000
BTNDm	0	100000	0	100000	0	100000
BTNPL	0	100000	0	100000	0	100000
BTNPLm	0	100000	0	100000	0	100000
BTNt2	-100000	100000	-100000	100000	-100000	100000
BTNt2m	-100000	100000	-100000	100000	-100000	100000
BTNt3i	0	100000	0	100000	0	100000
BTNt4i	0	100000	0	100000	0	100000
BTNtn	-100000	100000	-100000	100000	-100000	100000
BUP2	0	100000	0	100000	0	100000
BUTt2m	-100000	100000	-100000	100000	-100000	100000
BUTt2r	-100000	100000	-100000	100000	-100000	100000
BVITEt	0	100000	0	100000	0	100000
BZt	-100000	100000	-100000	100000	-100000	100000
BZtr	-100000	100000	-100000	100000	-100000	100000
B_MANNASEly	0	100000	0	100000	0	100000
C110CPT2m	0	100000	0	100000	0	100000
C14STRr	0	100000	0	100000	0	100000
C160CPT1	0	100000	0	100000	0	100000
C160CPT2	0	100000	0	100000	0	100000
C160CRNt	0	100000	0	100000	0	100000
C161CPT1	0	100000	0	100000	0	100000
C161CPT12	0	100000	0	100000	0	100000
C161CPT2	0	100000	0	100000	0	100000
C161CPT22	0	100000	0	100000	0	100000
C161CRN2t	0	100000	0	100000	0	100000
C161CRNt	0	100000	0	100000	0	100000
C180CPT1	0	100000	0	100000	0	100000
C180CPT2	0	100000	0	100000	0	100000
C180CRNt	0	100000	0	100000	0	100000
C181CPT1	0	100000	0	100000	0	100000
C181CPT2	0	100000	0	100000	0	100000
C181CRNt	0	100000	0	100000	0	100000
C204CPT1	0	100000	0	100000	0	100000
C204CPT2	0	100000	0	100000	0	100000
C204CRNt	0	100000	0	100000	0	100000
C226COAtx	-100000	100000	-100000	100000	-100000	100000
C226CPT1	0	100000	0	100000	0	100000
C226CPT2	0	100000	0	100000	0	100000
C226CRNt	0	100000	0	100000	0	100000
C2M26DCOAHLm	-100000	100000	-100000	100000	-100000	100000
C2M26DCOAHLx	-100000	100000	-100000	100000	-100000	100000
C3STDH1Pr	0	100000	0	100000	0	100000
C3STDH1r	0	100000	0	100000	0	100000
C3STKR2r	0	100000	0	100000	0	100000
C4STMO1r	0	100000	0	100000	0	100000
C4STMO2Pr	0	100000	0	100000	0	100000
C4STMO2r	0	100000	0	100000	0	100000
CAATPS	0	100000	0	100000	0	100000
CAMPt	0	100000	0	100000	0	100000
CAROtr	-100000	100000	-100000	100000	-100000	100000
CARVEOLte	-100000	100000	-100000	100000	-100000	100000
CAT2p	0	100000	0	100000	0	100000
CATm	0	100000	0	100000	0	100000
CATp	0	100000	0	100000	0	100000
CAt7r	-100000	100000	-100000	100000	-100000	100000
CBL2OR	0	100000	0	100000	0	100000
CBL2tm	0	100000	0	100000	0	100000
CBLATm	-100000	100000	-100000	100000	-100000	100000
CBPPer	0	100000	0	100000	0	100000
CBPS	0	100000	0	100000	0	100000
CBPSam	0	100000	0	100000	0	100000
CBPter	-100000	100000	-100000	100000	-100000	100000
CBR1	0	100000	0	100000	0	100000
CBR2	0	100000	0	100000	0	100000
CCA_D3t	0	100000	0	100000	0	100000
CCA_D3tm	0	100000	0	100000	0	100000
CDIPTr	-100000	100000	-100000	100000	-100000	100000
CDPDAGtm	-100000	100000	-100000	100000	-100000	100000
CDS	0	100000	0	100000	0	100000
CDSm	0	100000	0	100000	0	100000
CEPTC	0	100000	0	100000	0	100000
CEPTE	0	100000	0	100000	0	100000
CERK	0	100000	0	100000	0	100000
CERT1gt	-100000	100000	-100000	100000	-100000	100000
CERT1rt	-100000	100000	-100000	100000	-100000	100000
CERT2gt	-100000	100000	-100000	100000	-100000	100000
CERT2rt	-100000	100000	-100000	100000	-100000	100000
CGLYt3(2)	0	100000	0	100000	0	100000
CGMPt	0	100000	0	100000	0	100000
CH25H	0	100000	0	100000	0	100000
CHAT	-100000	100000	-100000	100000	-100000	100000
CHATn	-100000	100000	-100000	100000	-100000	100000
CHLP	0	100000	0	100000	0	100000
CHLPCTD	0	100000	0	100000	0	100000
CHLtm	-100000	100000	-100000	100000	-100000	100000
CHOLATEt	-100000	100000	-100000	100000	-100000	100000
CHOLATEt2	0	100000	0	100000	0	100000
CHOLATEt3	0	100000	0	100000	0	100000
CHOLD2m	0	100000	0	100000	0	100000
CHOLK	0	100000	0	100000	0	100000
CHOLPtg	-100000	100000	-100000	100000	-100000	100000
CHOLPtl	-100000	100000	-100000	100000	-100000	100000
CHOLt4	-100000	100000	-100000	100000	-100000	100000
CHOLtg	-100000	100000	-100000	100000	-100000	100000
CHOLtn	-100000	100000	-100000	100000	-100000	100000
CHOLtr	-100000	100000	-100000	100000	-100000	100000
CHOLtu	-100000	100000	-100000	100000	-100000	100000
CHSTEROLSULT	0	100000	0	100000	0	100000
CHSTEROLt	0	100000	0	100000	0	100000
CHSTEROLt1	-100000	100000	-100000	100000	-100000	100000
CHSTEROLt2	-100000	100000	-100000	100000	-100000	100000
CHSTEROLt3	-100000	100000	-100000	100000	-100000	100000
CHSTEROLtg	0	100000	0	100000	0	100000
CHTNASE	0	100000	0	100000	0	100000
CHTNASEe	0	100000	0	100000	0	100000
CITL	0	100000	0	100000	0	100000
CITMCOAHm	-100000	100000	-100000	100000	-100000	100000
CITMCOALm	0	100000	0	100000	0	100000
CITRtm	-100000	100000	-100000	100000	-100000	100000
CITt4_2	-100000	100000	-100000	100000	-100000	100000
CITt4_4	-100000	100000	-100000	100000	-100000	100000
CITtam	-100000	100000	-100000	100000	-100000	100000
CITtbm	-100000	100000	-100000	100000	-100000	100000
CK	-100000	100000	-100000	100000	-100000	100000
CKc	-100000	100000	-100000	100000	-100000	100000
CLFORtex	0	100000	0	100000	0	100000
CLFORtex2	0	100000	0	100000	0	100000
CLHCO3tex2	0	100000	0	100000	0	100000
CLHCOtex	0	100000	0	100000	0	100000
CLI2tex	0	100000	0	100000	0	100000
CLOHtex2	0	100000	0	100000	0	100000
CLOXAtex2	0	100000	0	100000	0	100000
CLPNDCOAtx	-100000	100000	-100000	100000	-100000	100000
CLPNDCPT1	0	100000	0	100000	0	100000
CLPNDCPT2	0	100000	0	100000	0	100000
CLPNDCRNt	0	100000	0	100000	0	100000
CLPNDt	-100000	100000	-100000	100000	-100000	100000
CLS_hs	0	100000	0	100000	0	100000
CMPACNAtg	-100000	100000	-100000	100000	-100000	100000
CMPACNAtn	0	100000	0	100000	0	100000
CMPSAS	0	100000	0	100000	0	100000
CMPSASn	0	100000	0	100000	0	100000
CO2t	-100000	100000	-100000	100000	-100000	100000
CO2ter	-100000	100000	-100000	100000	-100000	100000
CO2tg	-100000	100000	-100000	100000	-100000	100000
CO2tm	-100000	100000	-100000	100000	-100000	100000
CO2tn	-100000	100000	-100000	100000	-100000	100000
CO2tp	-100000	100000	-100000	100000	-100000	100000
COAtg	-100000	100000	-100000	100000	-100000	100000
COAtl	-100000	100000	-100000	100000	-100000	100000
COAtm	-100000	100000	-100000	100000	-100000	100000
COAtn	-100000	100000	-100000	100000	-100000	100000
COAtp	-100000	100000	-100000	100000	-100000	100000
COAtr	-100000	100000	-100000	100000	-100000	100000
COKECBESr	0	100000	0	100000	0	100000
COQ3m	0	100000	0	100000	0	100000
COQ5m	0	100000	0	100000	0	100000
COQ6m	0	100000	0	100000	0	100000
COQ7m	0	100000	0	100000	0	100000
CORE2GTg	0	100000	0	100000	0	100000
CORE3GTg	0	100000	0	100000	0	100000
CORE4GTg	0	100000	0	100000	0	100000
CORE5GTg	0	100000	0	100000	0	100000
CORE6GTg	0	100000	0	100000	0	100000
CORE7GTg	0	100000	0	100000	0	100000
CORE8GTg	0	100000	0	100000	0	100000
COUCOAFm	0	100000	0	100000	0	100000
COUMARINte	-100000	100000	-100000	100000	-100000	100000
COt	-100000	100000	-100000	100000	-100000	100000
CPCTDTX	0	100000	0	100000	0	100000
CPPPGO	0	100000	0	100000	0	100000
CREATt4(2)r	-100000	100000	-100000	100000	-100000	100000
CREATtmdiffir	0	100000	0	100000	0	100000
CRMPte	-100000	100000	-100000	100000	-100000	100000
CRNCAR3tp	0	100000	0	100000	0	100000
CRNCARtp	0	100000	0	100000	0	100000
CRNt	-100000	100000	-100000	100000	-100000	100000
CRNtHa	0	100000	0	100000	0	100000
CRNtim	0	100000	0	100000	0	100000
CRNtuIR	0	100000	0	100000	0	100000
CRNtuNa	0	100000	0	100000	0	100000
CRNtx	-100000	100000	-100000	100000	-100000	100000
CRTNsyn	0	100000	0	100000	0	100000
CRTSLt	-100000	100000	-100000	100000	-100000	100000
CRTSLtm	-100000	100000	-100000	100000	-100000	100000
CRTSLtr	-100000	100000	-100000	100000	-100000	100000
CRTSTRNt	-100000	100000	-100000	100000	-100000	100000
CRTSTRNtm	-100000	100000	-100000	100000	-100000	100000
CRTSTRNtr	-100000	100000	-100000	100000	-100000	100000
CRVNCtr	-100000	100000	-100000	100000	-100000	100000
CSAPASEly	0	100000	0	100000	0	100000
CSBPASEly	0	100000	0	100000	0	100000
CSCPASEly	0	100000	0	100000	0	100000
CSDPASEly	0	100000	0	100000	0	100000
CSEPASEly	0	100000	0	100000	0	100000
CSNAT	0	100000	0	100000	0	100000
CSNAT2m	-100000	100000	-100000	100000	-100000	100000
CSNAT2x	-100000	100000	-100000	100000	-100000	100000
CSNAT3x	-100000	100000	-100000	100000	-100000	100000
CSNATer	-100000	100000	-100000	100000	-100000	100000
CSNATm	-100000	100000	-100000	100000	-100000	100000
CSNATp	-100000	100000	-100000	100000	-100000	100000
CSNATr	-100000	100000	-100000	100000	-100000	100000
CSND	0	100000	0	100000	0	100000
CSNt	-100000	100000	-100000	100000	-100000	100000
CSPG_At	0	100000	0	100000	0	100000
CSPG_Atly	0	100000	0	100000	0	100000
CSPG_Bt	0	100000	0	100000	0	100000
CSPG_Btly	0	100000	0	100000	0	100000
CSPG_Ct	0	100000	0	100000	0	100000
CSPG_Ctly	0	100000	0	100000	0	100000
CSPG_Dt	0	100000	0	100000	0	100000
CSPG_Dtly	0	100000	0	100000	0	100000
CSPG_Et	0	100000	0	100000	0	100000
CSPG_Etly	0	100000	0	100000	0	100000
CSm	0	100000	0	100000	0	100000
CTPS1	0	100000	0	100000	0	100000
CTPS2	0	100000	0	100000	0	100000
CTPtn	-100000	100000	-100000	100000	-100000	100000
CYANSTm	0	100000	0	100000	0	100000
CYANt	-100000	100000	-100000	100000	-100000	100000
CYANtm	-100000	100000	-100000	100000	-100000	100000
CYOOm2	0	100000	0	100000	0	100000
CYOOm3	0	0	0	0	0	0
CYOR-u10m	0	100000	0	100000	0	100000
CYSALANaEx	0	100000	0	100000	0	100000
CYSAMO	0	100000	0	100000	0	100000
CYSASNNaEx	0	100000	0	100000	0	100000
CYSGLNNaEx	0	100000	0	100000	0	100000
CYSGLTH	-100000	100000	-100000	100000	-100000	100000
CYSGLUexR	-100000	100000	-100000	100000	-100000	100000
CYSGLYex	0	100000	0	100000	0	100000
CYSGLYexR	-100000	100000	-100000	100000	-100000	100000
CYSLYSL	0	100000	0	100000	0	100000
CYSO	0	100000	0	100000	0	100000
CYSSERNaEx	0	100000	0	100000	0	100000
CYSTA	-100000	100000	-100000	100000	-100000	100000
CYSTAm	-100000	100000	-100000	100000	-100000	100000
CYSTGL	0	100000	0	100000	0	100000
CYSTGLUex	0	100000	0	100000	0	100000
CYSTHRNaEx	0	100000	0	100000	0	100000
CYSTS	0	100000	0	100000	0	100000
CYSTSERex	0	100000	0	100000	0	100000
CYSt4	0	100000	0	100000	0	100000
CYStec	-100000	100000	-100000	100000	-100000	100000
CYTD	0	100000	0	100000	0	100000
CYTDK1	0	100000	0	100000	0	100000
CYTDK2m	0	100000	0	100000	0	100000
CYTDn	0	100000	0	100000	0	100000
CYTDt	-100000	100000	-100000	100000	-100000	100000
CYTDt4	0	100000	0	100000	0	100000
CYTDt5	0	100000	0	100000	0	100000
CYTDtl	-100000	100000	-100000	100000	-100000	100000
CYTDtm	-100000	100000	-100000	100000	-100000	100000
CYTDtn	-100000	100000	-100000	100000	-100000	100000
CYTK1	-100000	100000	-100000	100000	-100000	100000
CYTK10	-100000	100000	-100000	100000	-100000	100000
CYTK10n	-100000	100000	-100000	100000	-100000	100000
CYTK11	-100000	100000	-100000	100000	-100000	100000
CYTK11n	-100000	100000	-100000	100000	-100000	100000
CYTK12	-100000	100000	-100000	100000	-100000	100000
CYTK12n	-100000	100000	-100000	100000	-100000	100000
CYTK13	-100000	100000	-100000	100000	-100000	100000
CYTK13n	-100000	100000	-100000	100000	-100000	100000
CYTK14	-100000	100000	-100000	100000	-100000	100000
CYTK14n	-100000	100000	-100000	100000	-100000	100000
CYTK1m	-100000	100000	-100000	100000	-100000	100000
CYTK1n	-100000	100000	-100000	100000	-100000	100000
CYTK2	-100000	100000	-100000	100000	-100000	100000
CYTK2n	-100000	100000	-100000	100000	-100000	100000
CYTK3	-100000	100000	-100000	100000	-100000	100000
CYTK3n	-100000	100000	-100000	100000	-100000	100000
CYTK4	-100000	100000	-100000	100000	-100000	100000
CYTK4n	-100000	100000	-100000	100000	-100000	100000
CYTK5	-100000	100000	-100000	100000	-100000	100000
CYTK5n	-100000	100000	-100000	100000	-100000	100000
CYTK6	-100000	100000	-100000	100000	-100000	100000
CYTK6n	-100000	100000	-100000	100000	-100000	100000
CYTK7	-100000	100000	-100000	100000	-100000	100000
CYTK7n	-100000	100000	-100000	100000	-100000	100000
CYTK8	-100000	100000	-100000	100000	-100000	100000
CYTK8n	-100000	100000	-100000	100000	-100000	100000
CYTK9	-100000	100000	-100000	100000	-100000	100000
CYTK9n	-100000	100000	-100000	100000	-100000	100000
CytOxe-	0	100000	0	100000	0	100000
D-3AIBt	0	100000	0	100000	0	100000
D-LACt2	-100000	100000	-100000	100000	-100000	100000
D-LACtm	-100000	100000	-100000	100000	-100000	100000
D3AIBTm	-100000	100000	-100000	100000	-100000	100000
DADA	0	100000	0	100000	0	100000
DADAe	0	100000	0	100000	0	100000
DADNK	0	100000	0	100000	0	100000
DADNt4	-100000	100000	-100000	100000	-100000	100000
DAGK_hs	-100000	100000	-100000	100000	-100000	100000
DAGKn_hs	-100000	100000	-100000	100000	-100000	100000
DAG_HSter	0	100000	0	100000	0	100000
DAGt	-100000	100000	-100000	100000	-100000	100000
DALAOXx	0	100000	0	100000	0	100000
DALAt2r	-100000	100000	-100000	100000	-100000	100000
DALAt2rL	-100000	100000	-100000	100000	-100000	100000
DALAxt	0	100000	0	100000	0	100000
DARGOp	0	100000	0	100000	0	100000
DASCBH	0	100000	0	100000	0	100000
DASCBR	0	100000	0	100000	0	100000
DASPO1p	0	100000	0	100000	0	100000
DATPtn	-100000	100000	-100000	100000	-100000	100000
DCIm	-100000	100000	-100000	100000	-100000	100000
DCK1m	-100000	100000	-100000	100000	-100000	100000
DCK1n	-100000	100000	-100000	100000	-100000	100000
DCK2n	-100000	100000	-100000	100000	-100000	100000
DCMPDA	-100000	100000	-100000	100000	-100000	100000
DCSPTN1COAtx	-100000	100000	-100000	100000	-100000	100000
DCSPTN1CPT1	0	100000	0	100000	0	100000
DCSPTN1CPT2	0	100000	0	100000	0	100000
DCSPTN1CRNt	0	100000	0	100000	0	100000
DCSPTN1t	-100000	100000	-100000	100000	-100000	100000
DCT	-100000	100000	-100000	100000	-100000	100000
DCTPtn	-100000	100000	-100000	100000	-100000	100000
DCYTD	0	100000	0	100000	0	100000
DCYTDn	0	100000	0	100000	0	100000
DCYTt	-100000	100000	-100000	100000	-100000	100000
DDPGAm	-100000	100000	-100000	100000	-100000	100000
DEBRISOQUINEt	-100000	100000	-100000	100000	-100000	100000
DECDPtm	-100000	100000	-100000	100000	-100000	100000
DEDOLP1_L	0	100000	0	100000	0	100000
DEDOLP1_U	0	100000	0	100000	0	100000
DEDOLP2_L	0	100000	0	100000	0	100000
DEDOLP2_U	0	100000	0	100000	0	100000
DEDOLR_L	0	100000	0	100000	0	100000
DEDOLR_U	0	100000	0	100000	0	100000
DESAT16_2	0	100000	0	100000	0	100000
DESAT18_10	0	100000	0	100000	0	100000
DESAT18_3	0	100000	0	100000	0	100000
DESAT18_4	0	100000	0	100000	0	100000
DESAT18_5	0	100000	0	100000	0	100000
DESAT18_6	0	100000	0	100000	0	100000
DESAT18_7	0	100000	0	100000	0	100000
DESAT18_8	0	100000	0	100000	0	100000
DESAT18_9	0	100000	0	100000	0	100000
DESAT20_1	0	100000	0	100000	0	100000
DESAT20_2	0	100000	0	100000	0	100000
DESAT22_1p	0	100000	0	100000	0	100000
DESAT22_2p	0	100000	0	100000	0	100000
DESAT24_1	0	100000	0	100000	0	100000
DGAT	0	100000	0	100000	0	100000
DGCHOLte	-100000	100000	-100000	100000	-100000	100000
DGCHOLtx	-100000	100000	-100000	100000	-100000	100000
DGK1	-100000	100000	-100000	100000	-100000	100000
DGK2m	-100000	100000	-100000	100000	-100000	100000
DGNSKm	0	100000	0	100000	0	100000
DGSNt	-100000	100000	-100000	100000	-100000	100000
DGSNtm	-100000	100000	-100000	100000	-100000	100000
DGTPtn	-100000	100000	-100000	100000	-100000	100000
DGULND	-100000	100000	-100000	100000	-100000	100000
DHAAt1r	-100000	100000	-100000	100000	-100000	100000
DHAPA	0	100000	0	100000	0	100000
DHAPAx	0	100000	0	100000	0	100000
DHCHOLESTANATEtm	-100000	100000	-100000	100000	-100000	100000
DHCR241r	0	100000	0	100000	0	100000
DHCR242r	0	100000	0	100000	0	100000
DHCR243r	0	100000	0	100000	0	100000
DHCR71r	0	100000	0	100000	0	100000
DHCR72r	0	100000	0	100000	0	100000
DHCRD1	0	100000	0	100000	0	100000
DHCRD2	0	100000	0	100000	0	100000
DHDPBMTm	0	100000	0	100000	0	100000
DHEASULT	0	100000	0	100000	0	100000
DHEASt	-100000	100000	-100000	100000	-100000	100000
DHEAStr	-100000	100000	-100000	100000	-100000	100000
DHEAtr	-100000	100000	-100000	100000	-100000	100000
DHFR	-100000	100000	-100000	100000	-100000	100000
DHFtl	-100000	100000	-100000	100000	-100000	100000
DHFtm	-100000	100000	-100000	100000	-100000	100000
DHORD9	0	100000	0	100000	0	100000
DHORTS	-100000	100000	-100000	100000	-100000	100000
DHPM1	0	100000	0	100000	0	100000
DHPM2	0	100000	0	100000	0	100000
DHPR	0	100000	0	100000	0	100000
DHPR2	0	100000	0	100000	0	100000
DIDPtn	-100000	100000	-100000	100000	-100000	100000
DIGALSGALSIDEte	-100000	100000	-100000	100000	-100000	100000
DIGALSGALSIDEtg	-100000	100000	-100000	100000	-100000	100000
DIGALSIDEtg	-100000	100000	-100000	100000	-100000	100000
DIGALSIDEtl	-100000	100000	-100000	100000	-100000	100000
DINt	-100000	100000	-100000	100000	-100000	100000
DITPtn	-100000	100000	-100000	100000	-100000	100000
DKMPPD	0	100000	0	100000	0	100000
DLNLCGCPT1	0	100000	0	100000	0	100000
DLNLCGCPT2	0	100000	0	100000	0	100000
DLNLCGCRNt	0	100000	0	100000	0	100000
DLNLCGt	-100000	100000	-100000	100000	-100000	100000
DMANTIPYRINEte	-100000	100000	-100000	100000	-100000	100000
DMATT	0	100000	0	100000	0	100000
DMATTx	0	100000	0	100000	0	100000
DMGDHm	0	100000	0	100000	0	100000
DMGtm	-100000	100000	-100000	100000	-100000	100000
DMHPTCRNCPT1	-100000	100000	-100000	100000	-100000	100000
DMHPTCRNCPT2	-100000	100000	-100000	100000	-100000	100000
DMHPTCRNt	-100000	100000	-100000	100000	-100000	100000
DMHPTCRNte	-100000	100000	-100000	100000	-100000	100000
DMNONCOACRNCPT1	-100000	100000	-100000	100000	-100000	100000
DMNONCRNCPT2	-100000	100000	-100000	100000	-100000	100000
DMNONCRNt	-100000	100000	-100000	100000	-100000	100000
DNADDP	0	100000	0	100000	0	100000
DNADtn	-100000	100000	-100000	100000	-100000	100000
DNAMTSEn	0	100000	0	100000	0	100000
DNAMTn	0	100000	0	100000	0	100000
DNDPt10m	0	100000	0	100000	0	100000
DNDPt11m	0	100000	0	100000	0	100000
DNDPt12m	0	100000	0	100000	0	100000
DNDPt13m	0	100000	0	100000	0	100000
DNDPt14m	0	100000	0	100000	0	100000
DNDPt15m	0	100000	0	100000	0	100000
DNDPt16m	0	100000	0	100000	0	100000
DNDPt17m	0	100000	0	100000	0	100000
DNDPt18m	0	100000	0	100000	0	100000
DNDPt19m	0	100000	0	100000	0	100000
DNDPt1m	0	100000	0	100000	0	100000
DNDPt20m	0	100000	0	100000	0	100000
DNDPt21m	0	100000	0	100000	0	100000
DNDPt22m	0	100000	0	100000	0	100000
DNDPt23m	0	100000	0	100000	0	100000
DNDPt24m	0	100000	0	100000	0	100000
DNDPt25m	0	100000	0	100000	0	100000
DNDPt26m	0	100000	0	100000	0	100000
DNDPt27m	0	100000	0	100000	0	100000
DNDPt28m	0	100000	0	100000	0	100000
DNDPt29m	0	100000	0	100000	0	100000
DNDPt2m	0	100000	0	100000	0	100000
DNDPt30m	0	100000	0	100000	0	100000
DNDPt31m	0	100000	0	100000	0	100000
DNDPt32m	0	100000	0	100000	0	100000
DNDPt33m	0	100000	0	100000	0	100000
DNDPt34m	0	100000	0	100000	0	100000
DNDPt35m	0	100000	0	100000	0	100000
DNDPt36m	0	100000	0	100000	0	100000
DNDPt37m	0	100000	0	100000	0	100000
DNDPt38m	0	100000	0	100000	0	100000
DNDPt39m	0	100000	0	100000	0	100000
DNDPt3m	0	100000	0	100000	0	100000
DNDPt40m	0	100000	0	100000	0	100000
DNDPt41m	0	100000	0	100000	0	100000
DNDPt42m	0	100000	0	100000	0	100000
DNDPt43m	0	100000	0	100000	0	100000
DNDPt44m	0	100000	0	100000	0	100000
DNDPt45m	0	100000	0	100000	0	100000
DNDPt46m	0	100000	0	100000	0	100000
DNDPt47m	0	100000	0	100000	0	100000
DNDPt48m	0	100000	0	100000	0	100000
DNDPt49m	0	100000	0	100000	0	100000
DNDPt4m	0	100000	0	100000	0	100000
DNDPt50m	0	100000	0	100000	0	100000
DNDPt51m	0	100000	0	100000	0	100000
DNDPt52m	0	100000	0	100000	0	100000
DNDPt53m	0	100000	0	100000	0	100000
DNDPt54m	0	100000	0	100000	0	100000
DNDPt55m	0	100000	0	100000	0	100000
DNDPt56m	0	100000	0	100000	0	100000
DNDPt57m	0	100000	0	100000	0	100000
DNDPt58m	0	100000	0	100000	0	100000
DNDPt59m	0	100000	0	100000	0	100000
DNDPt5m	0	100000	0	100000	0	100000
DNDPt60m	0	100000	0	100000	0	100000
DNDPt61m	0	100000	0	100000	0	100000
DNDPt62m	0	100000	0	100000	0	100000
DNDPt63m	0	100000	0	100000	0	100000
DNDPt6m	0	100000	0	100000	0	100000
DNDPt7m	0	100000	0	100000	0	100000
DNDPt8m	0	100000	0	100000	0	100000
DNDPt9m	0	100000	0	100000	0	100000
DOGULND1	0	100000	0	100000	0	100000
DOGULND2	0	100000	0	100000	0	100000
DOGULNO1	0	100000	0	100000	0	100000
DOGULNO2	0	100000	0	100000	0	100000
DOLASNT_Ler	0	100000	0	100000	0	100000
DOLASNT_Uer	0	100000	0	100000	0	100000
DOLDPP_Ler	0	100000	0	100000	0	100000
DOLDPP_Uer	0	100000	0	100000	0	100000
DOLGLCP_Lter	0	100000	0	100000	0	100000
DOLGLCP_Uter	0	100000	0	100000	0	100000
DOLGPP_Ler	0	100000	0	100000	0	100000
DOLGPP_Uer	0	100000	0	100000	0	100000
DOLICHOL_Lter	-100000	100000	-100000	100000	-100000	100000
DOLICHOL_Uter	-100000	100000	-100000	100000	-100000	100000
DOLK_L	0	100000	0	100000	0	100000
DOLK_U	0	100000	0	100000	0	100000
DOLMANP_Lter	0	100000	0	100000	0	100000
DOLMANP_Uter	0	100000	0	100000	0	100000
DOLPGT1_Ler	0	100000	0	100000	0	100000
DOLPGT1_Uer	0	100000	0	100000	0	100000
DOLPGT2_Ler	0	100000	0	100000	0	100000
DOLPGT2_Uer	0	100000	0	100000	0	100000
DOLPGT3_Ler	0	100000	0	100000	0	100000
DOLPGT3_Uer	0	100000	0	100000	0	100000
DOLPH_Ler	0	100000	0	100000	0	100000
DOLPH_Uer	0	100000	0	100000	0	100000
DOLPMT1_Ler	0	100000	0	100000	0	100000
DOLPMT1_Uer	0	100000	0	100000	0	100000
DOLPMT2_Ler	0	100000	0	100000	0	100000
DOLPMT2_Uer	0	100000	0	100000	0	100000
DOLPMT3_Ler	0	100000	0	100000	0	100000
DOLPMT3_Uer	0	100000	0	100000	0	100000
DOLPMT4_Ler	0	100000	0	100000	0	100000
DOLPMT4_Uer	0	100000	0	100000	0	100000
DOLPMT_L	0	100000	0	100000	0	100000
DOLPMT_U	0	100000	0	100000	0	100000
DOLP_Lter	0	100000	0	100000	0	100000
DOLP_Uter	0	100000	0	100000	0	100000
DOPABMO	0	100000	0	100000	0	100000
DOPACHRMISO	0	100000	0	100000	0	100000
DOPAMT	0	100000	0	100000	0	100000
DOPAQNISO1	-100000	100000	-100000	100000	-100000	100000
DOPASFt	0	100000	0	100000	0	100000
DOPASULT	0	100000	0	100000	0	100000
DOPAVESSEC	0	100000	0	100000	0	100000
DOPAt4(2)r	-100000	100000	-100000	100000	-100000	100000
DOPAtu	-100000	100000	-100000	100000	-100000	100000
DORNOp	0	100000	0	100000	0	100000
DPCOAK	0	100000	0	100000	0	100000
DPCOAPP	0	100000	0	100000	0	100000
DPCOAtl	-100000	100000	-100000	100000	-100000	100000
DPGM	-100000	100000	-100000	100000	-100000	100000
DPGase	0	100000	0	100000	0	100000
DPHMBDCm	0	100000	0	100000	0	100000
DPMVDx	0	100000	0	100000	0	100000
DPPS	0	100000	0	100000	0	100000
DPROOp	0	100000	0	100000	0	100000
DRBK	0	100000	0	100000	0	100000
DRIBt	-100000	100000	-100000	100000	-100000	100000
DRPA	0	100000	0	100000	0	100000
DSAT	0	100000	0	100000	0	100000
DTDPtn	-100000	100000	-100000	100000	-100000	100000
DTMPK	-100000	100000	-100000	100000	-100000	100000
DTTPtn	-100000	100000	-100000	100000	-100000	100000
DUDPtn	-100000	100000	-100000	100000	-100000	100000
DUMPtn	-100000	100000	-100000	100000	-100000	100000
DURAD	-100000	100000	-100000	100000	-100000	100000
DURAD2	-100000	100000	-100000	100000	-100000	100000
DURIK1	0	100000	0	100000	0	100000
DURIK1m	0	100000	0	100000	0	100000
DURIPP	-100000	100000	-100000	100000	-100000	100000
DURIt	-100000	100000	-100000	100000	-100000	100000
DURItn	-100000	100000	-100000	100000	-100000	100000
DUTPDPm	0	100000	0	100000	0	100000
DUTPDPn	0	100000	0	100000	0	100000
EAFLATOXINte	-100000	100000	-100000	100000	-100000	100000
EBASTINEOHte	-100000	100000	-100000	100000	-100000	100000
EBASTINEOHtr	-100000	100000	-100000	100000	-100000	100000
EBASTINEte	-100000	100000	-100000	100000	-100000	100000
EBASTINEtr	-100000	100000	-100000	100000	-100000	100000
EBP1r	0	100000	0	100000	0	100000
EBP2r	0	100000	0	100000	0	100000
ECGISOr	-100000	100000	-100000	100000	-100000	100000
ECOAH12m	-100000	100000	-100000	100000	-100000	100000
ECOAH1m	-100000	100000	-100000	100000	-100000	100000
ECOAH1x	-100000	100000	-100000	100000	-100000	100000
ECOAH9m	-100000	100000	-100000	100000	-100000	100000
EGMESTr	0	100000	0	100000	0	100000
EHGLAT	0	100000	0	100000	0	100000
EHGLAT2m	0	100000	0	100000	0	100000
EHGLATm	0	100000	0	100000	0	100000
EICOSTETCPT1	0	100000	0	100000	0	100000
EICOSTETCPT2	0	100000	0	100000	0	100000
EICOSTETCRNt	0	100000	0	100000	0	100000
EICOSTETt	-100000	100000	-100000	100000	-100000	100000
ELAIDCPT1	0	100000	0	100000	0	100000
ELAIDCPT2	0	100000	0	100000	0	100000
ELAIDCRNt	0	100000	0	100000	0	100000
ELAIDt	-100000	100000	-100000	100000	-100000	100000
ENGASE	0	100000	0	100000	0	100000
ENGASE2	0	100000	0	100000	0	100000
ENGASE2ly	0	100000	0	100000	0	100000
ENGASE3ly	0	100000	0	100000	0	100000
ENGASEly	0	100000	0	100000	0	100000
ENMAN1g	0	100000	0	100000	0	100000
ENMAN2g	0	100000	0	100000	0	100000
ENMAN3g	0	100000	0	100000	0	100000
ENMAN4g	0	100000	0	100000	0	100000
ENMAN5g	0	100000	0	100000	0	100000
ENMAN6g	0	100000	0	100000	0	100000
ENO	-100000	100000	-100000	100000	-100000	100000
EPCTX	0	100000	0	100000	0	100000
ESTRADIOLGLCt	-100000	100000	-100000	100000	-100000	100000
ESTRADIOLGLCt2	0	100000	0	100000	0	100000
ESTRADIOLGLCtr	-100000	100000	-100000	100000	-100000	100000
ESTRADIOLt	-100000	100000	-100000	100000	-100000	100000
ESTRADIOLtr	-100000	100000	-100000	100000	-100000	100000
ESTRIOLGLCte	0	100000	0	100000	0	100000
ESTRIOLGLCtr	-100000	100000	-100000	100000	-100000	100000
ESTRIOLtr	-100000	100000	-100000	100000	-100000	100000
ESTRONEGLCt	0	100000	0	100000	0	100000
ESTRONEGLCtr	-100000	100000	-100000	100000	-100000	100000
ESTRONESt	-100000	100000	-100000	100000	-100000	100000
ESTRONESt2	0	100000	0	100000	0	100000
ESTRONEtr	-100000	100000	-100000	100000	-100000	100000
ESTSULT	0	100000	0	100000	0	100000
ETF	0	100000	0	100000	0	100000
ETFQO	0	100000	0	100000	0	100000
ETHAK	0	100000	0	100000	0	100000
ETHP	0	100000	0	100000	0	100000
ETOHMO	0	100000	0	100000	0	100000
ETOHt	-100000	100000	-100000	100000	-100000	100000
ETOHtx	-100000	100000	-100000	100000	-100000	100000
F1Atg	-100000	100000	-100000	100000	-100000	100000
F1PGT	-100000	100000	-100000	100000	-100000	100000
F6Tg	0	100000	0	100000	0	100000
FA120ACPH	-100000	100000	-100000	100000	-100000	100000
FA140ACPH	-100000	100000	-100000	100000	-100000	100000
FA141ACPH	-100000	100000	-100000	100000	-100000	100000
FA160ACPH	-100000	100000	-100000	100000	-100000	100000
FA161ACPH	-100000	100000	-100000	100000	-100000	100000
FA180ACPH	-100000	100000	-100000	100000	-100000	100000
FA181ACPH	-100000	100000	-100000	100000	-100000	100000
FA1821ACPH	-100000	100000	-100000	100000	-100000	100000
FA1822ACPH	-100000	100000	-100000	100000	-100000	100000
FA182ACPH	-100000	100000	-100000	100000	-100000	100000
FACOAL140i	0	100000	0	100000	0	100000
FACOAL150	-100000	100000	-100000	100000	-100000	100000
FACOAL160i	0	100000	0	100000	0	100000
FACOAL161	-100000	100000	-100000	100000	-100000	100000
FACOAL170	-100000	100000	-100000	100000	-100000	100000
FACOAL180i	0	100000	0	100000	0	100000
FACOAL1812	-100000	100000	-100000	100000	-100000	100000
FACOAL1813	-100000	100000	-100000	100000	-100000	100000
FACOAL181i	0	100000	0	100000	0	100000
FACOAL1821	-100000	100000	-100000	100000	-100000	100000
FACOAL1822	-100000	100000	-100000	100000	-100000	100000
FACOAL1831	-100000	100000	-100000	100000	-100000	100000
FACOAL1832	-100000	100000	-100000	100000	-100000	100000
FACOAL184	-100000	100000	-100000	100000	-100000	100000
FACOAL191	0	100000	0	100000	0	100000
FACOAL200	-100000	100000	-100000	100000	-100000	100000
FACOAL203	-100000	100000	-100000	100000	-100000	100000
FACOAL204	-100000	100000	-100000	100000	-100000	100000
FACOAL2042	-100000	100000	-100000	100000	-100000	100000
FACOAL204i	0	100000	0	100000	0	100000
FACOAL205	-100000	100000	-100000	100000	-100000	100000
FACOAL206	-100000	100000	-100000	100000	-100000	100000
FACOAL224	-100000	100000	-100000	100000	-100000	100000
FACOAL2251	-100000	100000	-100000	100000	-100000	100000
FACOAL2252	-100000	100000	-100000	100000	-100000	100000
FACOAL226	-100000	100000	-100000	100000	-100000	100000
FACOAL226i	0	100000	0	100000	0	100000
FACOAL240	-100000	100000	-100000	100000	-100000	100000
FACOAL241	-100000	100000	-100000	100000	-100000	100000
FACOAL244_1	-100000	100000	-100000	100000	-100000	100000
FACOAL245_1	-100000	100000	-100000	100000	-100000	100000
FACOAL245_2	-100000	100000	-100000	100000	-100000	100000
FACOAL246_1	-100000	100000	-100000	100000	-100000	100000
FACOAL260	-100000	100000	-100000	100000	-100000	100000
FACOAL40im	0	100000	0	100000	0	100000
FACOAL80i	0	100000	0	100000	0	100000
FADDP	0	100000	0	100000	0	100000
FADH2tru	0	100000	0	100000	0	100000
FADH2tx	-100000	100000	-100000	100000	-100000	100000
FADtru	0	100000	0	100000	0	100000
FADtx	-100000	100000	-100000	100000	-100000	100000
FAEL183	0	100000	0	100000	0	100000
FAEL184	0	100000	0	100000	0	100000
FAEL204	0	100000	0	100000	0	100000
FAEL205	0	100000	0	100000	0	100000
FAH1	0	100000	0	100000	0	100000
FAH2	0	100000	0	100000	0	100000
FAH3	0	100000	0	100000	0	100000
FALDH	-100000	100000	-100000	100000	-100000	100000
FALDtly	-100000	100000	-100000	100000	-100000	100000
FALDtm	-100000	100000	-100000	100000	-100000	100000
FAOXC11	0	100000	0	100000	0	100000
FAOXC140	0	100000	0	100000	0	100000
FAOXC150m	0	100000	0	100000	0	100000
FAOXC160	0	100000	0	100000	0	100000
FAOXC16080m	0	100000	0	100000	0	100000
FAOXC16080x	0	100000	0	100000	0	100000
FAOXC161802m	0	100000	0	100000	0	100000
FAOXC16180m	0	100000	0	100000	0	100000
FAOXC170m	0	100000	0	100000	0	100000
FAOXC180	0	100000	0	100000	0	100000
FAOXC180x	0	100000	0	100000	0	100000
FAOXC1811601m	0	100000	0	100000	0	100000
FAOXC1811602m	0	100000	0	100000	0	100000
FAOXC1811603m	0	100000	0	100000	0	100000
FAOXC182806m	0	100000	0	100000	0	100000
FAOXC18280m	0	100000	0	100000	0	100000
FAOXC183803m	0	100000	0	100000	0	100000
FAOXC183806m	0	100000	0	100000	0	100000
FAOXC183806x	0	100000	0	100000	0	100000
FAOXC18480m	0	100000	0	100000	0	100000
FAOXC18480x	0	100000	0	100000	0	100000
FAOXC200180m	0	100000	0	100000	0	100000
FAOXC200180x	0	100000	0	100000	0	100000
FAOXC2031836m	0	100000	0	100000	0	100000
FAOXC204	0	100000	0	100000	0	100000
FAOXC204184m	0	100000	0	100000	0	100000
FAOXC2051843m	0	100000	0	100000	0	100000
FAOXC2051843x	0	100000	0	100000	0	100000
FAOXC2242046m	0	100000	0	100000	0	100000
FAOXC2242046x	0	100000	0	100000	0	100000
FAOXC2251836m	0	100000	0	100000	0	100000
FAOXC2251836x	0	100000	0	100000	0	100000
FAOXC2252053m	0	100000	0	100000	0	100000
FAOXC2252053x	0	100000	0	100000	0	100000
FAOXC226	0	100000	0	100000	0	100000
FAOXC226205m	0	100000	0	100000	0	100000
FAOXC226205x	0	100000	0	100000	0	100000
FAOXC240200x	0	100000	0	100000	0	100000
FAOXC241181x	0	100000	0	100000	0	100000
FAOXC2442246x	0	100000	0	100000	0	100000
FAOXC2452253x	0	100000	0	100000	0	100000
FAOXC2452256x	0	100000	0	100000	0	100000
FAOXC246226x	0	100000	0	100000	0	100000
FAOXC260240x	0	100000	0	100000	0	100000
FAOXC80	0	100000	0	100000	0	100000
FAS100COA	0	100000	0	100000	0	100000
FAS120COA	0	100000	0	100000	0	100000
FAS140COA	0	100000	0	100000	0	100000
FAS160COA	0	100000	0	100000	0	100000
FAS180COA	0	100000	0	100000	0	100000
FAS80COA_L	0	100000	0	100000	0	100000
FATP1t	-100000	100000	-100000	100000	-100000	100000
FATP2t	-100000	100000	-100000	100000	-100000	100000
FATP3t	-100000	100000	-100000	100000	-100000	100000
FATP4t	-100000	100000	-100000	100000	-100000	100000
FATP5t	-100000	100000	-100000	100000	-100000	100000
FATP6t	-100000	100000	-100000	100000	-100000	100000
FATP7t	-100000	100000	-100000	100000	-100000	100000
FATP8t	-100000	100000	-100000	100000	-100000	100000
FATP9t	-100000	100000	-100000	100000	-100000	100000
FBA	-100000	100000	-100000	100000	-100000	100000
FBA2	-100000	100000	-100000	100000	-100000	100000
FBA4	-100000	100000	-100000	100000	-100000	100000
FBA5	-100000	100000	-100000	100000	-100000	100000
FBP	0	100000	0	100000	0	100000
FBP26	0	100000	0	100000	0	100000
FCLTm	0	100000	0	100000	0	100000
FCOAH	0	100000	0	100000	0	100000
FDH	0	100000	0	100000	0	100000
FE2t	0	100000	0	100000	0	100000
FE2tm	0	100000	0	100000	0	100000
FE3R2e	0	100000	0	100000	0	100000
FK	0	100000	0	100000	0	100000
FKYNH	0	100000	0	100000	0	100000
FMNAT	0	100000	0	100000	0	100000
FOLR2	0	100000	0	100000	0	100000
FOLt2	-100000	100000	-100000	100000	-100000	100000
FORMCOAtx	-100000	100000	-100000	100000	-100000	100000
FORt2m	-100000	100000	-100000	100000	-100000	100000
FORtr	-100000	100000	-100000	100000	-100000	100000
FORtrn	-100000	100000	-100000	100000	-100000	100000
FPGS	0	100000	0	100000	0	100000
FPGS2	0	100000	0	100000	0	100000
FPGS2m	0	100000	0	100000	0	100000
FPGS3	0	100000	0	100000	0	100000
FPGS3m	0	100000	0	100000	0	100000
FPGS4	0	100000	0	100000	0	100000
FPGS4m	0	100000	0	100000	0	100000
FPGS5	0	100000	0	100000	0	100000
FPGS5m	0	100000	0	100000	0	100000
FPGS6	0	100000	0	100000	0	100000
FPGS6m	0	100000	0	100000	0	100000
FPGS7	0	100000	0	100000	0	100000
FPGS7m	0	100000	0	100000	0	100000
FPGS8	0	100000	0	100000	0	100000
FPGS8m	0	100000	0	100000	0	100000
FPGS9	0	100000	0	100000	0	100000
FPGS9m	0	100000	0	100000	0	100000
FPGSm	0	100000	0	100000	0	100000
FRDPtc	-100000	100000	-100000	100000	-100000	100000
FRDPtr	-100000	100000	-100000	100000	-100000	100000
FRTT	0	100000	0	100000	0	100000
FRUt1r	-100000	100000	-100000	100000	-100000	100000
FRUt4	-100000	100000	-100000	100000	-100000	100000
FT	0	100000	0	100000	0	100000
FTCD	0	100000	0	100000	0	100000
FTHFCL	0	100000	0	100000	0	100000
FTHFDH	0	100000	0	100000	0	100000
FTHFL	0	100000	0	100000	0	100000
FTHFLm	0	100000	0	100000	0	100000
FUC13GALACGLCGAL14ACGLCGALGLUSIDEte	-100000	100000	-100000	100000	-100000	100000
FUC13GALACGLCGAL14ACGLCGALGLUSIDEtg	-100000	100000	-100000	100000	-100000	100000
FUC14GALACGLCGALGLUSIDEte	-100000	100000	-100000	100000	-100000	100000
FUC14GALACGLCGALGLUSIDEtg	-100000	100000	-100000	100000	-100000	100000
FUCACGALFUCGALACGLCGALGLUSIDEte	-100000	100000	-100000	100000	-100000	100000
FUCACGALFUCGALACGLCGALGLUSIDEtg	-100000	100000	-100000	100000	-100000	100000
FUCACNGAL14ACGLCGALGLUSIDEte	-100000	100000	-100000	100000	-100000	100000
FUCACNGAL14ACGLCGALGLUSIDEtg	-100000	100000	-100000	100000	-100000	100000
FUCACNGALACGLCGALGLUSIDEte	-100000	100000	-100000	100000	-100000	100000
FUCACNGALACGLCGALGLUSIDEtg	-100000	100000	-100000	100000	-100000	100000
FUCASE2e	0	100000	0	100000	0	100000
FUCASE2ly	0	100000	0	100000	0	100000
FUCASEe	0	100000	0	100000	0	100000
FUCASEly	0	100000	0	100000	0	100000
FUCFUC12GAL14ACGLCGALGLUSIDEte	-100000	100000	-100000	100000	-100000	100000
FUCFUC12GAL14ACGLCGALGLUSIDEtg	-100000	100000	-100000	100000	-100000	100000
FUCFUC132GALACGLCGAL14ACGLCGALGLUSIDEte	-100000	100000	-100000	100000	-100000	100000
FUCFUC132GALACGLCGAL14ACGLCGALGLUSIDEtg	-100000	100000	-100000	100000	-100000	100000
FUCFUCFUCGALACGLC13GALACGLCGAL14ACGLCGALGLUSIDEte	-100000	100000	-100000	100000	-100000	100000
FUCFUCFUCGALACGLC13GALACGLCGAL14ACGLCGALGLUSIDEtg	-100000	100000	-100000	100000	-100000	100000
FUCFUCFUCGALACGLCGAL14ACGLCGALGLUSIDEte	-100000	100000	-100000	100000	-100000	100000
FUCFUCFUCGALACGLCGAL14ACGLCGALGLUSIDEtg	-100000	100000	-100000	100000	-100000	100000
FUCFUCGALACGLCGALGLUSIDEte	-100000	100000	-100000	100000	-100000	100000
FUCFUCGALACGLCGALGLUSIDEtg	-100000	100000	-100000	100000	-100000	100000
FUCGAL14ACGLCGALGLUSIDEte	-100000	100000	-100000	100000	-100000	100000
FUCGAL14ACGLCGALGLUSIDEtg	-100000	100000	-100000	100000	-100000	100000
FUCGALFUCGALACGLCGALGLUSIDEte	-100000	100000	-100000	100000	-100000	100000
FUCGALFUCGALACGLCGALGLUSIDEtg	-100000	100000	-100000	100000	-100000	100000
FUCGALGBSIDEte	-100000	100000	-100000	100000	-100000	100000
FUCGALGBSIDEtg	-100000	100000	-100000	100000	-100000	100000
FUCtly	0	100000	0	100000	0	100000
FUM	-100000	100000	-100000	100000	-100000	100000
FUMAC	0	100000	0	100000	0	100000
FUMSO3tm	-100000	100000	-100000	100000	-100000	100000
FUMSO4tm	-100000	100000	-100000	100000	-100000	100000
FUMTSULtm	-100000	100000	-100000	100000	-100000	100000
FUMm	-100000	100000	-100000	100000	-100000	100000
FUMt	0	100000	0	100000	0	100000
FUMtm	-100000	100000	-100000	100000	-100000	100000
FUT11g	0	100000	0	100000	0	100000
FUT12g	0	100000	0	100000	0	100000
FUT14g	0	100000	0	100000	0	100000
FUT15g	0	100000	0	100000	0	100000
FUT16g	0	100000	0	100000	0	100000
FUT17g	0	100000	0	100000	0	100000
FUT18g	0	100000	0	100000	0	100000
FUT31g	0	100000	0	100000	0	100000
FUT32g	0	100000	0	100000	0	100000
FUT33g	0	100000	0	100000	0	100000
FUT34g	0	100000	0	100000	0	100000
FUT35g	0	100000	0	100000	0	100000
FUT910g	0	100000	0	100000	0	100000
FUT911g	0	100000	0	100000	0	100000
FUT91g	0	100000	0	100000	0	100000
FUT92g	0	100000	0	100000	0	100000
FUT93g	0	100000	0	100000	0	100000
FUT94g	0	100000	0	100000	0	100000
FUT95g	0	100000	0	100000	0	100000
FUT96g	0	100000	0	100000	0	100000
FUT97g	0	100000	0	100000	0	100000
FUT98g	0	100000	0	100000	0	100000
FUT99g	0	100000	0	100000	0	100000
G12MT1_L	0	100000	0	100000	0	100000
G12MT1_U	0	100000	0	100000	0	100000
G12MT2_L	0	100000	0	100000	0	100000
G12MT2_U	0	100000	0	100000	0	100000
G13MT_L	0	100000	0	100000	0	100000
G13MT_U	0	100000	0	100000	0	100000
G14T10g	0	100000	0	100000	0	100000
G14T11g	0	100000	0	100000	0	100000
G14T12g	0	100000	0	100000	0	100000
G14T13g	0	100000	0	100000	0	100000
G14T14g	0	100000	0	100000	0	100000
G14T15g	0	100000	0	100000	0	100000
G14T16g	0	100000	0	100000	0	100000
G14T17g	0	100000	0	100000	0	100000
G14T18g	0	100000	0	100000	0	100000
G14T19g	0	100000	0	100000	0	100000
G14T20g	0	100000	0	100000	0	100000
G14T21g	0	100000	0	100000	0	100000
G14T2g	0	100000	0	100000	0	100000
G14T3g	0	100000	0	100000	0	100000
G14T4g	0	100000	0	100000	0	100000
G14T5g	0	100000	0	100000	0	100000
G14T6g	0	100000	0	100000	0	100000
G14T7g	0	100000	0	100000	0	100000
G14T8g	0	100000	0	100000	0	100000
G14T9g	0	100000	0	100000	0	100000
G14Tg	0	100000	0	100000	0	100000
G16MT_L	0	100000	0	100000	0	100000
G16MT_U	0	100000	0	100000	0	100000
G1M6MASNB1terg	0	100000	0	100000	0	100000
G1M7MASNBterg	0	100000	0	100000	0	100000
G1M7MASNCterg	0	100000	0	100000	0	100000
G1M8MASNterg	0	100000	0	100000	0	100000
G1PTT	0	100000	0	100000	0	100000
G2M8MASNterg	0	100000	0	100000	0	100000
G3M8MASNterg	0	100000	0	100000	0	100000
G3PD1	-100000	100000	-100000	100000	-100000	100000
G3PD2m	0	100000	0	100000	0	100000
G5SADrm	-100000	100000	-100000	100000	-100000	100000
G5SADs	0	100000	0	100000	0	100000
G5SDym	0	100000	0	100000	0	100000
G6PDA	0	100000	0	100000	0	100000
G6PDH1er	0	100000	0	100000	0	100000
G6PDH1rer	-100000	100000	-100000	100000	-100000	100000
G6PDH2r	-100000	100000	-100000	100000	-100000	100000
G6PDH2rer	-100000	100000	-100000	100000	-100000	100000
G6PPer	0	100000	0	100000	0	100000
G6Pter	-100000	100000	-100000	100000	-100000	100000
GABAVESSEC	0	100000	0	100000	0	100000
GACMTRc	-100000	100000	-100000	100000	-100000	100000
GACPAILter	0	100000	0	100000	0	100000
GAL3ST11	0	100000	0	100000	0	100000
GAL3ST12	0	100000	0	100000	0	100000
GALACGLCGALGBSIDEte	-100000	100000	-100000	100000	-100000	100000
GALACGLCGALGBSIDEtg	-100000	100000	-100000	100000	-100000	100000
GALASE10ly	0	100000	0	100000	0	100000
GALASE11ly	0	100000	0	100000	0	100000
GALASE12ly	0	100000	0	100000	0	100000
GALASE13ly	0	100000	0	100000	0	100000
GALASE14ly	0	100000	0	100000	0	100000
GALASE15ly	0	100000	0	100000	0	100000
GALASE16ly	0	100000	0	100000	0	100000
GALASE17ly	0	100000	0	100000	0	100000
GALASE18ly	0	100000	0	100000	0	100000
GALASE19ly	0	100000	0	100000	0	100000
GALASE1ly	0	100000	0	100000	0	100000
GALASE20ly	0	100000	0	100000	0	100000
GALASE3ly	0	100000	0	100000	0	100000
GALASE4ly	0	100000	0	100000	0	100000
GALASE5ly	0	100000	0	100000	0	100000
GALASE6ly	0	100000	0	100000	0	100000
GALASE7ly	0	100000	0	100000	0	100000
GALASE8ly	0	100000	0	100000	0	100000
GALASE9ly	0	100000	0	100000	0	100000
GALC	0	100000	0	100000	0	100000
GALFUC12GAL14ACGLCGALGLUSIDEte	-100000	100000	-100000	100000	-100000	100000
GALFUC12GAL14ACGLCGALGLUSIDEtg	-100000	100000	-100000	100000	-100000	100000
GALFUCGALACGLCGAL14ACGLCGALGLUSIDEte	-100000	100000	-100000	100000	-100000	100000
GALFUCGALACGLCGAL14ACGLCGALGLUSIDEtg	-100000	100000	-100000	100000	-100000	100000
GALGALFUCFUCGALACGLCGALACGLCGAL14ACGLCGALGLUSIDEte	-100000	100000	-100000	100000	-100000	100000
GALGALFUCFUCGALACGLCGALACGLCGAL14ACGLCGALGLUSIDEtg	-100000	100000	-100000	100000	-100000	100000
GALGALGALTHCRMte	-100000	100000	-100000	100000	-100000	100000
GALGALGALTHCRMtg	-100000	100000	-100000	100000	-100000	100000
GALGLUSIDEtg	-100000	100000	-100000	100000	-100000	100000
GALGLUSIDEtl	-100000	100000	-100000	100000	-100000	100000
GALGT1	0	100000	0	100000	0	100000
GALGT2	0	100000	0	100000	0	100000
GALGT3	0	100000	0	100000	0	100000
GALGT4	0	100000	0	100000	0	100000
GALK	0	100000	0	100000	0	100000
GALNACT1g	0	100000	0	100000	0	100000
GALNACT2g	0	100000	0	100000	0	100000
GALNACT3g	0	100000	0	100000	0	100000
GALNACT4g	0	100000	0	100000	0	100000
GALNACT5g	0	100000	0	100000	0	100000
GALNTg	0	100000	0	100000	0	100000
GALOR	-100000	100000	-100000	100000	-100000	100000
GALSIDEtg	-100000	100000	-100000	100000	-100000	100000
GALSIDEtl	-100000	100000	-100000	100000	-100000	100000
GALT	-100000	100000	-100000	100000	-100000	100000
GALT2g	0	100000	0	100000	0	100000
GALTg	0	100000	0	100000	0	100000
GALU	-100000	100000	-100000	100000	-100000	100000
GALt1r	-100000	100000	-100000	100000	-100000	100000
GALt2_2	-100000	100000	-100000	100000	-100000	100000
GALt4	-100000	100000	-100000	100000	-100000	100000
GALt4_2	-100000	100000	-100000	100000	-100000	100000
GALtly	0	100000	0	100000	0	100000
GAMYe	0	100000	0	100000	0	100000
GAMt1r	-100000	100000	-100000	100000	-100000	100000
GAO1	0	100000	0	100000	0	100000
GAO1g	0	100000	0	100000	0	100000
GAO2	0	100000	0	100000	0	100000
GAO2g	0	100000	0	100000	0	100000
GAPD	-100000	100000	-100000	100000	-100000	100000
GARFT	-100000	100000	-100000	100000	-100000	100000
GASNASE2ly	0	100000	0	100000	0	100000
GASNASE3ly	0	100000	0	100000	0	100000
GASNASEly	0	100000	0	100000	0	100000
GBA	0	100000	0	100000	0	100000
GBAl	0	100000	0	100000	0	100000
GBGT1	0	100000	0	100000	0	100000
GBSIDEte	-100000	100000	-100000	100000	-100000	100000
GBSIDEtl	-100000	100000	-100000	100000	-100000	100000
[truncated: 1,826 more rows]

## Sheet: metabolites
Metabolites	AA Model Objective Reaction Coefficients	Ketone Model Objective Reaction Coefficients
10fthf[c]	0	0
10fthf5glu[c]	0	0
10fthf6glu[c]	0	0
10fthf7glu[c]	0	0
11-cis-retfa[c]	0	0
11docrtsl[c]	0	0
11docrtstrn[c]	0	0
12HPET[c]	0	0
12RHPET[c]	0	0
12ppd-R[c]	0	0
12ppd-S[c]	0	0
13-cis-oretn[c]	0	0
13-cis-retn[c]	0	0
13-cis-retnglc[c]	0	0
13dampp[c]	0	0
13dpg[c]	0	0
15HPET[c]	0	0
17ahprgnlone[c]	0	0
17ahprgstrn[c]	0	0
1mncam[c]	0	0
1mpyr[c]	0	0
1pyr5c[c]	0	0
23doguln[c]	0	0
23dpg[c]	0	0
2425dhvitd2[c]	0	0
2425dhvitd3[c]	0	0
24nph[c]	0	0
25aics[c]	0	0
25hvitd2[c]	0	0
25hvitd3[c]	0	0
2amac[c]	0	0
2ameph[c]	0	0
2c23dh56dhoxin[c]	0	0
2coum[c]	0	0
2dr1p[c]	0	0
2dr5p[c]	0	0
2hb[c]	0	0
2hyoxplac[c]	0	0
2kmb[c]	0	0
2mcacn[c]	0	0
2mcit[c]	0	0
2obut[c]	0	0
2oxoadp[c]	0	0
2pg[c]	0	0
2pglyc[c]	0	0
34dhcinm[c]	0	0
34dhmald[c]	0	0
34dhoxmand[c]	0	0
34dhoxpeg[c]	0	0
34dhpac[c]	0	0
34dhpha[c]	0	0
34dhphe[c]	0	0
34hpp[c]	0	0
35cgmp[c]	0	0
35diotyr[c]	0	0
3aib[c]	0	0
3aib-D[c]	0	0
3dhguln[c]	0	0
3dsphgn[c]	0	0
3hanthrn[c]	0	0
3hpcoa[c]	0	0
3hpp[c]	0	0
3htmelys[c]	0	0
3hxkynam[c]	0	0
3ityr-L[c]	0	0
3m4hpga[c]	0	0
3mlda[c]	0	0
3mldz[c]	0	0
3mob[c]	0	0
3mop[c]	0	0
3mox4hoxm[c]	0	0
3mox4hpac[c]	0	0
3moxtyr[c]	0	0
3padsel[c]	0	0
3pg[c]	0	0
3php[c]	0	0
3sala[c]	0	0
3snpyr[c]	0	0
3spyr[c]	0	0
3uib[c]	0	0
42A3HP24DB[c]	0	0
44mctr[c]	0	0
46dhoxquin[c]	0	0
48dhoxquin[c]	0	0
4aabutn[c]	0	0
4abut[c]	0	0
4abutn[c]	0	0
4aphdob[c]	0	0
4fumacac[c]	0	0
4h2oglt[c]	0	0
4hdebrisoquine[c]	0	0
4hoxpacd[c]	0	0
4hphac[c]	0	0
4izp[c]	0	0
4mlacac[c]	0	0
4mop[c]	0	0
4mptnl[c]	0	0
4mtolbutamide[c]	0	0
4nph[c]	0	0
4nphsf[c]	0	0
4ppan[c]	0	0
4ppcys[c]	0	0
4pyrdx[c]	0	0
4tmeabut[c]	0	0
4tmeabutn[c]	0	0
56dihindlcrbxlt[c]	0	0
56dthm[c]	0	0
56dura[c]	0	0
5HPET[c]	0	0
5adtststerone[c]	0	0
5adtststeroneglc[c]	0	0
5adtststerones[c]	0	0
5aizc[c]	0	0
5aop[c]	0	0
5dhf[c]	0	0
5forthf[c]	0	0
5fthf[c]	0	0
5homeprazole[c]	0	0
5hoxindact[c]	0	0
5hoxindoa[c]	0	0
5hoxnfkyn[c]	0	0
5htrp[c]	0	0
5hxkyn[c]	0	0
5hxkynam[c]	0	0
5mdr1p[c]	0	0
5mdru1p[c]	0	0
5moxact[c]	0	0
5mta[c]	0	0
5mthf[c]	0	0
5oxpro[c]	0	0
5thf[c]	0	0
6dhf[c]	0	0
6hoxmelatn[c]	0	0
6htststerone[c]	0	0
6pgc[c]	0	0
6pgl[c]	0	0
6pthp[c]	0	0
6thf[c]	0	0
7dhchsterol[c]	0	0
7dhf[c]	0	0
7thf[c]	0	0
9-cis-retfa[c]	0	0
ACP[c]	0	0
L-dpchrm[c]	0	0
L2aadp[c]	0	0
L2aadp6sa[c]	0	0
Lcyst[c]	0	0
Lcystin[c]	0	0
Lfmkynr[c]	0	0
Lkynr[c]	0	0
Nacasp[c]	0	0
Nacsertn[c]	0	0
R1coa_hs[c]	0	0
R2coa_hs[c]	0	0
R3coa_hs[c]	0	0
R4coa_hs[c]	0	0
R5coa_hs[c]	0	0
R6coa_hs[c]	0	0
Rtotal[c]	0	0
Rtotal2[c]	0	0
Rtotal2coa[c]	0	0
Rtotal2crn[c]	0	0
Rtotal3[c]	0	0
Rtotal3coa[c]	0	0
Rtotal3crn[c]	0	0
Rtotalcoa[c]	0	0
Rtotalcrn[c]	0	0
Sfglutth[c]	0	0
T4hcinnm[c]	0	0
Tyr-ggn[c]	0	0
aacoa[c]	0	0
aact[c]	0	0
abt[c]	0	0
ac[c]	0	0
acACP[c]	0	0
acac[c]	0	0
acald[c]	0	0
accoa[c]	0	0
acetol[c]	0	0
acetone[c]	0	0
acgagbside_hs[c]	0	0
acgal[c]	0	0
acgal1p[c]	0	0
acgalfucgalacgalfuc12gal14acglcgalgluside_hs[c]	0	0
acgalfucgalacgalfucgalacglcgal14acglcgalgluside_hs[c]	0	0
acgam[c]	0	0
acgam1p[c]	0	0
acgam6p[c]	0	0
acgbgbside_hs[c]	0	0
acgpail_hs[c]	0	0
ach[c]	0	0
acmana[c]	0	0
acmanap[c]	0	0
acn13acngalgbside_hs[c]	0	0
acn23acngalgbside_hs[c]	0	0
acnacngal14acglcgalgluside_hs[c]	0	0
acnacngalgbside_hs[c]	0	0
acnam[c]	0	0
acnamp[c]	0	0
acngalacglcgal14acglcgalgluside_hs[c]	0	0
acorn[c]	0	0
acrn[c]	0	0
ade[c]	0	0
adhap_hs[c]	0	0
adn[c]	0	0
adp[c]	0	0
adpglc[c]	0	0
adpman[c]	0	0
adprbp[c]	0	0
adprib[c]	0	0
adrn[c]	0	0
adrncoa[c]	0	0
adrncrn[c]	0	0
adrnl[c]	0	0
adsel[c]	0	0
aflatoxin[c]	0	0
ahandrostanglc[c]	0	0
ahcys[c]	0	0
ahdt[c]	0	0
aicar[c]	0	0
air[c]	0	0
ak2g_hs[c]	0	0
ak2gchol_hs[c]	0	0
ak2gp_hs[c]	0	0
ak2gpe_hs[c]	0	0
ak2lgchol_hs[c]	0	0
akdhap_hs[c]	0	0
akg[c]	0	0
akgp_hs[c]	0	0
ala-B[c]	0	0
ala-D[c]	0	0
ala-L[c]	0	0
aldstrn[c]	0	0
alpa_hs[c]	0	0
am6sa[c]	0	0
amet[c]	0	0
ametam[c]	0	0
amp[c]	0	0
amuco[c]	0	0
andrstrn[c]	0	0
andrstrnglc[c]	0	0
anth[c]	0	0
antipyrene[c]	0	0
ap4a[c]	0	0
apnnox[c]	0	0
apoC[c]	0	0
apoC-Lys[c]	0	0
apoC-Lys_btn[c]	0	0
appnn[c]	0	0
aprgstrn[c]	0	0
aprut[c]	0	0
aps[c]	0	0
aqcobal[c]	0	0
arab-L[c]	0	0
arach[c]	0	0
arachcoa[c]	0	0
arachcrn[c]	0	0
arachd[c]	0	0
arachdcoa[c]	0	0
arachdcrn[c]	0	0
arg-L[c]	0	0
argsuc[c]	0	0
ascb-L[c]	0	0
asn-L[c]	0	0
asp-D[c]	0	0
asp-L[c]	0	0
atp[c]	0	0
avite1[c]	0	0
avite2[c]	0	0
bamppald[c]	0	0
bdg2hc[c]	0	0
betald[c]	0	0
bhb[c]	0	0
bildglcur[c]	0	0
bilglcur[c]	0	0
bilirub[c]	0	0
biliverd[c]	0	0
biocyt[c]	0	0
btamp[c]	0	0
btn[c]	0	0
but[c]	0	0
bvite[c]	0	0
bz[c]	0	0
c226coa[c]	0	0
c226crn[c]	0	0
ca2[c]	0	0
cala[c]	0	0
camp[c]	0	0
carn[c]	0	0
caro[c]	0	0
carveol[c]	0	0
cbasp[c]	0	0
cbl2[c]	0	0
cbp[c]	0	0
cca_d3[c]	0	0
cdp[c]	0	0
cdpchol[c]	0	0
cdpdag_hs[c]	0	0
cdpea[c]	0	0
cgly[c]	0	0
chito2pdol_L[c]	0	0
chito2pdol_U[c]	0	0
chol[c]	0	0
cholate[c]	0	0
cholp[c]	0	0
chsterol[c]	0	0
chsterols[c]	0	0
chtn[c]	0	0
cit[c]	0	0
citr-L[c]	0	0
cl[c]	0	0
clpn_hs[c]	0	0
clpnd[c]	0	0
clpndcoa[c]	0	0
clpndcrn[c]	0	0
cmp[c]	0	0
cmp2amep[c]	0	0
cmpacna[c]	0	0
cmpntm2amep[c]	0	0
cmusa[c]	0	0
co[c]	0	0
co2[c]	0	0
coa[c]	0	0
coumarin[c]	0	0
cpppg3[c]	0	0
creat[c]	0	0
crm_hs[c]	0	0
crmp_hs[c]	0	0
crn[c]	0	0
crtn[c]	-9.66667	0
crtsl[c]	0	0
crtstrn[c]	0	0
crvnc[c]	0	0
csn[c]	0	0
ctp[c]	0	0
cyan[c]	0	0
cys-L[c]	0	0
cysam[c]	0	0
cyst-L[c]	0	0
cytd[c]	0	0
dad-2[c]	0	0
dadp[c]	0	0
dag_hs[c]	0	0
dak2gpe_hs[c]	0	0
damp[c]	0	0
datp[c]	0	0
dcacoa[c]	0	0
dcamp[c]	0	0
dcdp[c]	0	0
dcmp[c]	0	0
dcsptn1[c]	0	0
dcsptn1coa[c]	0	0
dcsptn1crn[c]	0	0
dctp[c]	0	0
dcyt[c]	0	0
ddca[c]	0	0
ddcaACP[c]	0	0
ddcacoa[c]	0	0
debrisoquine[c]	0	0
decdp[c]	0	0
dedol_L[c]	0	0
dedol_U[c]	0	0
dedoldp_L[c]	0	0
dedoldp_U[c]	0	0
dedolp_L[c]	0	0
dedolp_U[c]	0	0
dgchol[c]	0	0
dgdp[c]	0	0
dgmp[c]	0	0
dgsn[c]	0	0
dgtp[c]	0	0
dha[c]	0	0
dhap[c]	0	0
dhbpt[c]	0	0
dhcrm_hs[c]	0	0
dhdascb[c]	0	0
dhea[c]	0	0
dheas[c]	0	0
dhf[c]	0	0
dhor-S[c]	0	0
didp[c]	0	0
digalsgalside_hs[c]	0	0
digalside_hs[c]	0	0
dimp[c]	0	0
din[c]	0	0
ditp[c]	0	0
dkmpp[c]	0	0
dlnlcg[c]	0	0
dlnlcgcoa[c]	0	0
dlnlcgcrn[c]	0	0
dmantipyrine[c]	0	0
dmgly[c]	0	0
dmhptcoa[c]	0	0
dmhptcrn[c]	0	0
dmnoncoa[c]	0	0
dmnoncrn[c]	0	0
dmpp[c]	0	0
dnad[c]	0	0
dolglcp_L[c]	0	0
dolglcp_U[c]	0	0
dolichol_L[c]	0	0
dolichol_U[c]	0	0
dolmanp_L[c]	0	0
dolmanp_U[c]	0	0
dolp_L[c]	0	0
dolp_U[c]	0	0
dopa[c]	0	0
dopaqn[c]	0	0
dopasf[c]	0	0
dpcoa[c]	0	0
drib[c]	0	0
dtdp[c]	0	0
dtdp4d6dg[c]	0	0
dtdp4d6dm[c]	0	0
dtdpglu[c]	0	0
dtdprmn[c]	0	0
dtmp[c]	0	0
dtt[c]	0	0
dttOX[c]	0	0
dttp[c]	0	0
dudp[c]	0	0
dump[c]	0	0
duri[c]	0	0
dutp[c]	0	0
dxtrn[c]	0	0
e4hglu[c]	0	0
e4p[c]	0	0
eaflatoxin[c]	0	0
ebastine[c]	0	0
ebastineoh[c]	0	0
eicostet[c]	0	0
eicostetcoa[c]	0	0
eicostetcrn[c]	0	0
elaid[c]	0	0
elaidcrn[c]	0	0
eryth[c]	0	0
estradiol[c]	0	0
estradiolglc[c]	0	0
estriol[c]	0	0
estriolglc[c]	0	0
estrone[c]	0	0
estroneglc[c]	0	0
estrones[c]	0	0
etha[c]	0	0
ethamp[c]	0	0
etoh[c]	0	0
f1p[c]	0	0
f26bp[c]	0	0
f5hoxkyn[c]	0	0
f6p[c]	0	0
fad[c]	0	0
fadh2[c]	0	0
fald[c]	0	0
fdp[c]	0	0
fe2[c]	0	0
fgam[c]	0	0
fmn[c]	0	0
fna5moxam[c]	0	0
fol[c]	0	0
for[c]	0	0
forglu[c]	0	0
formcoa[c]	0	0
fpram[c]	0	0
fprica[c]	0	0
frdp[c]	0	0
fru[c]	0	0
fuc-L[c]	0	0
fuc13galacglcgal14acglcgalgluside_hs[c]	0	0
fuc14galacglcgalgluside_hs[c]	0	0
fuc1p-L[c]	0	0
fucacgalfucgalacglcgalgluside_hs[c]	0	0
fucacngal14acglcgalgluside_hs[c]	0	0
fucacngalacglcgalgluside_hs[c]	0	0
fucfuc12gal14acglcgalgluside_hs[c]	0	0
fucfuc132galacglcgal14acglcgalgluside_hs[c]	0	0
fucfucfucgalacglc13galacglcgal14acglcgalgluside_hs[c]	0	0
fucfucfucgalacglcgal14acglcgalgluside_hs[c]	0	0
fucfucgalacglcgalgluside_hs[c]	0	0
fucgal14acglcgalgluside_hs[c]	0	0
fucgalfucgalacglcgalgluside_hs[c]	0	0
fucgalgbside_hs[c]	0	0
fum[c]	0	0
g1p[c]	0	0
g3p[c]	0	0
g3pc[c]	0	0
g6p[c]	0	0
gacpail_hs[c]	0	0
gal[c]	0	0
gal1p[c]	0	0
galacglcgalgbside_hs[c]	0	0
galfuc12gal14acglcgalgluside_hs[c]	0	0
galfucgalacglcgal14acglcgalgluside_hs[c]	0	0
galgalfucfucgalacglcgalacglcgal14acglcgalgluside_hs[c]	0	0
galgalgalthcrm_hs[c]	0	0
galgluside_hs[c]	0	0
galside_hs[c]	0	0
galt[c]	0	0
gam[c]	0	0
gam6p[c]	0	0
gar[c]	0	0
gbside_hs[c]	0	0
gcald[c]	0	0
gchola[c]	0	0
gd1b2_hs[c]	0	0
gd1c_hs[c]	0	0
gd3_hs[c]	0	0
gdchola[c]	0	0
gdp[c]	0	0
gdpddman[c]	0	0
gdpfuc[c]	0	0
gdpmann[c]	0	0
ggdp[c]	0	0
ggn[c]	0	0
glac[c]	0	0
glc-D[c]	0	0
glcr[c]	0	0
glcur[c]	0	0
glcur1p[c]	0	0
gln-L[c]	0	0
glu-L[c]	0	0
glu5sa[c]	0	0
glucys[c]	0	0
gluside_hs[c]	0	0
glx[c]	0	0
gly[c]	0	0
glyald[c]	0	0
glyb[c]	0	0
glyc[c]	0	0
glyc-R[c]	0	0
glyc-S[c]	0	0
glyc3p[c]	0	0
glyclt[c]	0	0
glygn1[c]	0	0
glygn2[c]	0	0
glygn3[c]	0	0
gmp[c]	0	0
gp1c_hs[c]	0	0
gp1calpha_hs[c]	0	0
gpail_hs[c]	0	0
gq1b_hs[c]	0	0
gq1balpha_hs[c]	0	0
grdp[c]	0	0
gsn[c]	0	0
gt1a_hs[c]	0	0
gt3_hs[c]	0	0
gthox[c]	0	0
gthrd[c]	0	0
gtp[c]	0	0
gua[c]	0	0
gudac[c]	0	0
gullac[c]	0	0
guln[c]	0	0
h[c]	0	0
h2co3[c]	0	0
h2o[c]	0	0
h2o2[c]	0	0
hLkynr[c]	0	0
hco3[c]	0	0
hcoumarin[c]	0	0
hcys-L[c]	0	0
hdca[c]	0	0
hdcea[c]	0	0
hdcecrn[c]	0	0
hdcoa[c]	0	0
hdd2coa[c]	0	0
hdd2crn[c]	0	0
hdeACP[c]	0	0
hestratriol[c]	0	0
hexc[c]	0	0
hexccoa[c]	0	0
hexccrn[c]	0	0
hgentis[c]	0	0
his-L[c]	0	0
hista[c]	0	0
hmbil[c]	0	0
hmgcoa[c]	0	0
hnifedipine[c]	0	0
hom-L[c]	0	0
homoval[c]	0	0
hpdca[c]	0	0
hpdcacoa[c]	0	0
hpdcacrn[c]	0	0
hpyr[c]	0	0
hretn[c]	0	0
htaxol[c]	0	0
hxan[c]	0	0
hyptaur[c]	0	0
i[c]	0	0
icit[c]	0	0
id3acald[c]	0	0
idour[c]	0	0
idp[c]	0	0
ile-L[c]	0	0
im4ac[c]	0	0
im4act[c]	0	0
imp[c]	0	0
ind3ac[c]	0	0
inost[c]	0	0
ins[c]	0	0
iodine[c]	0	0
ipdp[c]	0	0
itp[c]	0	0
k[c]	0	0
kdn[c]	0	0
kdnp[c]	0	0
kynate[c]	0	0
l2n2m2mn[c]	0	0
lac-D[c]	0	0
lac-L[c]	0	0
lald-D[c]	0	0
lald-L[c]	0	0
lanost[c]	0	0
lcts[c]	0	0
leu-L[c]	0	0
leuktrA4[c]	0	0
leuktrB4[c]	0	0
leuktrC4[c]	0	0
leuktrD4[c]	0	0
leuktrE4[c]	0	0
leuktrF4[c]	0	0
lgnc[c]	0	0
lgnccoa[c]	0	0
lgnccrn[c]	0	0
lgt-S[c]	0	0
limnen[c]	0	0
lipoate[c]	0	0
lneldc[c]	0	0
lneldcACP[c]	0	0
lneldccoa[c]	0	0
lneldccrn[c]	0	0
lnlc[c]	0	0
lnlcACP[c]	0	0
lnlccoa[c]	0	0
lnlccrn[c]	0	0
lnlnca[c]	0	0
lnlncacoa[c]	0	0
lnlncacrn[c]	0	0
lnlncg[c]	0	0
lnlncgcoa[c]	0	0
lnlncgcrn[c]	0	0
lpchol_hs[c]	0	0
lum3[c]	0	0
lys-L[c]	0	0
lyxnt[c]	0	0
m1mpdol_L[c]	0	0
m1mpdol_U[c]	0	0
m2mn[c]	0	0
m2mpdol_L[c]	0	0
m2mpdol_U[c]	0	0
m3mpdol_L[c]	0	0
m3mpdol_U[c]	0	0
m4mpdol_L[c]	0	0
m4mpdol_U[c]	0	0
mag_hs[c]	0	0
mal-L[c]	0	0
malACP[c]	0	0
malcoa[c]	0	0
malt[c]	0	0
malttr[c]	0	0
man[c]	0	0
man1p[c]	0	0
man6p[c]	0	0
melanin[c]	0	0
melatn[c]	0	0
meoh[c]	0	0
mepi[c]	0	0
mercplac[c]	0	0
mercplaccys[c]	0	0
mercppyr[c]	0	0
met-L[c]	0	0
methf[c]	0	0
mhista[c]	0	0
mi13456p[c]	0	0
mi1345p[c]	0	0
mi1346p[c]	0	0
mi134p[c]	0	0
mi13p[c]	0	0
mi145p[c]	0	0
mi14p[c]	0	0
mi1p-D[c]	0	0
mi3456p[c]	0	0
mi34p[c]	0	0
mi3p-D[c]	0	0
mi4p-D[c]	0	0
micit[c]	0	0
minohp[c]	0	0
mlthf[c]	0	0
mma[c]	0	0
mmcoa-S[c]	0	0
mn[c]	0	0
mpdol_L[c]	0	0
mpdol_U[c]	0	0
msa[c]	0	0
mthgxl[c]	0	0
myrsACP[c]	0	0
n2m2nm[c]	0	0
n2m2nmn[c]	0	0
n4abutn[c]	0	0
na1[c]	0	0
nac[c]	0	0
nad[c]	0	0
nadh[c]	0	0
nadp[c]	0	0
nadph[c]	0	0
naglc2p_L[c]	0	0
naglc2p_U[c]	0	0
ncam[c]	0	0
nformanth[c]	0	0
nh4[c]	0	0
nicrns[c]	0	0
nicrnt[c]	0	0
nifedipine[c]	0	0
nmn[c]	0	0
nmptrc[c]	0	0
nmthsrtn[c]	0	0
no[c]	0	0
normete-L[c]	0	0
npthl[c]	0	0
nrpphr[c]	0	0
nrpphrsf[c]	0	0
nrvnc[c]	0	0
nrvnccoa[c]	0	0
nrvnccrn[c]	0	0
ntm2amep[c]	0	0
nwharg[c]	0	0
o2[c]	0	0
o2s[c]	0	0
oaa[c]	0	0
oagd3_hs[c]	0	0
oagt3_hs[c]	0	0
occoa[c]	0	0
ocdca[c]	0	0
ocdcaACP[c]	0	0
ocdcea[c]	0	0
ocdcya[c]	0	0
ocdcyaACP[c]	0	0
octa[c]	0	0
octeACP[c]	0	0
od2coa[c]	0	0
odecoa[c]	0	0
odecrn[c]	0	0
oh1[c]	0	0
omeprazole[c]	0	0
onpthl[c]	0	0
oretn[c]	0	0
orn[c]	0	0
orot[c]	0	0
orot5p[c]	0	0
oxa[c]	0	0
pa_hs[c]	0	0
pac[c]	0	0
pacald[c]	0	0
paf_hs[c]	0	0
pail345p_hs[c]	0	0
pail34p_hs[c]	0	0
pail35p_hs[c]	0	0
pail3p_hs[c]	0	0
pail45p_hs[c]	0	0
pail4p_hs[c]	0	0
pail5p_hs[c]	0	0
pail_hs[c]	0	0
palmACP[c]	0	0
pan4p[c]	0	0
pap[c]	0	0
paps[c]	0	0
pchol_hs[c]	0	0
pcollg5hlys[c]	0	0
pcollglys[c]	0	0
pcreat[c]	0	0
pcrn[c]	0	0
pd3[c]	0	0
pdx5p[c]	0	0
pe_hs[c]	0	0
peamn[c]	0	0
pep[c]	0	0
peracd[c]	0	0
perillyl[c]	0	0
pglyc_hs[c]	0	0
pgp_hs[c]	0	0
phaccoa[c]	0	0
phe-L[c]	0	0
pheacgln[c]	0	0
pheme[c]	0	0
phom[c]	0	0
phpyr[c]	0	0
phyQ[c]	0	0
phyt[c]	0	0
phytcoa[c]	0	0
pi[c]	0	0
pmtcoa[c]	0	0
pmtcrn[c]	0	0
pnto-R[c]	0	0
ppa[c]	0	0
ppbng[c]	0	0
ppcoa[c]	0	0
ppi[c]	0	0
ppmi12346p[c]	0	0
ppmi1346p[c]	0	0
pppg9[c]	0	0
pppi[c]	0	0
pram[c]	0	0
prgnlone[c]	0	0
prgnlones[c]	0	0
prgstrn[c]	0	0
prist[c]	0	0
pristanal[c]	0	0
pristcoa[c]	0	0
pro-D[c]	0	0
pro-L[c]	0	0
prostg1[c]	0	0
prostgd2[c]	0	0
prostge1[c]	0	0
prostge2[c]	0	0
prostgf2[c]	0	0
prostgh2[c]	0	0
prostgi2[c]	0	0
prpp[c]	0	0
ps_hs[c]	0	0
pser-L[c]	0	0
ptdca[c]	0	0
ptdcacoa[c]	0	0
ptdcacrn[c]	0	0
ptrc[c]	0	0
ptth[c]	0	0
pyam5p[c]	0	0
pydam[c]	0	0
pydx[c]	0	0
pydx5p[c]	0	0
pydxn[c]	0	0
pylald[c]	0	0
pyr[c]	0	0
q10[c]	0	0
q10h2[c]	0	0
quln[c]	0	0
r1p[c]	0	0
r5p[c]	0	0
rbl-D[c]	0	0
rbt[c]	0	0
retfa[c]	0	0
retinal[c]	0	0
retinal-11-cis[c]	0	0
retinal-cis-13[c]	0	0
retinal-cis-9[c]	0	0
retinol[c]	0	0
retinol-9-cis[c]	0	0
retinol-cis-11[c]	0	0
retinol-cis-13[c]	0	0
retn[c]	0	0
retncoa[c]	0	0
retnglc[c]	0	0
rib-D[c]	0	0
ribflv[c]	0	0
rnam[c]	0	0
ru5p-D[c]	0	0
s2l2n2m2m[c]	0	0
s2l2n2m2mn[c]	0	0
s7p[c]	0	0
sarcs[c]	0	0
sbt-D[c]	0	0
seahcys[c]	0	0
seasmet[c]	0	0
sel[c]	0	0
selcys[c]	0	0
selcyst[c]	0	0
selhcys[c]	0	0
selmeth[c]	0	0
seln[c]	0	0
selnp[c]	0	0
ser-D[c]	0	0
ser-L[c]	0	0
sgalside_hs[c]	0	0
sl-L[c]	0	0
so3[c]	0	0
so4[c]	0	0
spc_hs[c]	0	0
sph1p[c]	0	0
sphgn[c]	0	0
sphings[c]	0	0
sphmyln_hs[c]	0	0
sphs1p[c]	0	0
spmd[c]	0	0
sprm[c]	0	0
srtn[c]	0	0
stcoa[c]	0	0
stcrn[c]	0	0
strdnc[c]	0	0
strdnccoa[c]	0	0
strdnccrn[c]	0	0
succ[c]	0	0
tag1p-D[c]	0	0
tag_hs[c]	0	0
tagat-D[c]	0	0
taur[c]	0	0
taxol[c]	0	0
tchola[c]	0	0
tcynt[c]	0	0
tdchola[c]	0	0
tdcoa[c]	0	0
tdeACP[c]	0	0
tethex3[c]	0	0
tethex3coa[c]	0	0
tetpent3[c]	0	0
tetpent3coa[c]	0	0
tetpent3crn[c]	0	0
tetpent6[c]	0	0
tetpent6coa[c]	0	0
tetpent6crn[c]	0	0
tettet6[c]	0	0
tettet6coa[c]	0	0
tettet6crn[c]	0	0
thbpt[c]	0	0
thbpt4acam[c]	0	0
thcrm_hs[c]	0	0
thcys[c]	0	0
thf[c]	0	0
thm[c]	0	0
thmmp[c]	0	0
thmpp[c]	0	0
thmtp[c]	0	0
thp2c[c]	0	0
thr-L[c]	0	0
thrnt[c]	0	0
thym[c]	0	0
thymd[c]	0	0
thyox-L[c]	0	0
tmlys[c]	0	0
tmndnc[c]	0	0
tmndnccoa[c]	0	0
tmndnccrn[c]	0	0
tolbutamide[c]	0	0
trdox[c]	0	0
trdrd[c]	0	0
tre[c]	0	0
triodthy[c]	0	0
triodthysuf[c]	0	0
trp-L[c]	0	0
trypta[c]	0	0
ts3[c]	0	0
tststerone[c]	0	0
tststeroneglc[c]	0	0
tststerones[c]	0	0
tsul[c]	0	0
ttc-ggdp[c]	0	0
ttdca[c]	0	0
ttdcea[c]	0	0
ttdcrn[c]	0	0
txa2[c]	0	0
tym[c]	0	0
tymsf[c]	0	0
tyr-L[c]	0	0
uacgam[c]	0	0
udp[c]	0	0
udpacgal[c]	0	0
udpg[c]	0	0
udpgal[c]	0	0
udpglcur[c]	0	0
udpxyl[c]	0	0
ump[c]	0	0
uppg3[c]	0	0
ura[c]	0	0
urate[c]	0	0
urcan[c]	0	0
urea[c]	0	0
uri[c]	0	0
utp[c]	0	0
vacc[c]	0	0
vacccoa[c]	0	0
vacccrn[c]	0	0
val-L[c]	0	0
vitd2[c]	0	0
vitd3[c]	0	0
whddca[c]	0	0
whhdca[c]	0	0
whtststerone[c]	0	0
whttdca[c]	0	0
xan[c]	0	0
xmp[c]	0	0
xol7ah[c]	0	0
xol7ah2[c]	0	0
xol7aone[c]	0	0
xoldiolone[c]	0	0
xoldioloneh[c]	0	0
xolest2_hs[c]	0	0
xolest_hs[c]	0	0
xoltri24[c]	0	0
xoltri25[c]	0	0
xoltri27[c]	0	0
xoltriol[c]	0	0
xtp[c]	0	0
xtsn[c]	0	0
xu1p-D[c]	0	0
xu5p-D[c]	0	0
xyl-D[c]	0	0
xylnt[c]	0	0
xylt[c]	0	0
xylu-D[c]	0	0
xylu-L[c]	0	0
yvite[c]	0	0
10fthf[e]	0	0
10fthf5glu[e]	0	0
10fthf6glu[e]	0	0
10fthf7glu[e]	0	0
11-cis-retfa[e]	0	0
13-cis-retnglc[e]	0	0
1glyc_hs[e]	0	0
1mncam[e]	0	0
2425dhvitd2[e]	0	0
2425dhvitd3[e]	0	0
24nph[e]	0	0
25hvitd2[e]	0	0
25hvitd3[e]	0	0
2hb[e]	0	-1
2mcit[e]	0	0
34dhoxpeg[e]	0	0
34dhphe[e]	0	0
35cgmp[e]	0	0
3aib[e]	0	0
3aib-D[e]	0	0
3mlda[e]	0	0
4abut[e]	0	0
4hdebrisoquine[e]	0	0
4hphac[e]	0	0
4mptnl[e]	0	0
4mtolbutamide[e]	0	0
4nph[e]	0	0
4nphsf[e]	0	0
4pyrdx[e]	0	0
5adtststerone[e]	0	0
5adtststeroneglc[e]	0	0
5adtststerones[e]	0	0
5dhf[e]	0	0
5fthf[e]	0	0
5homeprazole[e]	0	0
5htrp[e]	0	0
5mthf[e]	0	0
5thf[e]	0	0
6dhf[e]	0	0
6htststerone[e]	0	0
6thf[e]	0	0
7dhf[e]	0	0
7thf[e]	0	0
9-cis-retfa[e]	0	0
Lcystin[e]	0	0
Rtotal[e]	0	0
Rtotal2[e]	0	0
Rtotal3[e]	0	0
Tyr-ggn[e]	0	0
abt[e]	0	0
ac[e]	0	-37.4248
acac[e]	0	0
acald[e]	0	0
acetone[e]	0	-18.3946
acgalfucgalacgalfuc12gal14acglcgalgluside_hs[e]	0	0
acgalfucgalacgalfucgalacglcgal14acglcgalgluside_hs[e]	0	0
acgam[e]	0	0
ach[e]	0	0
acn13acngalgbside_hs[e]	0	0
acn23acngalgbside_hs[e]	0	0
acnacngal14acglcgalgluside_hs[e]	0	0
acnacngalgbside_hs[e]	0	0
acngalacglcgal14acglcgalgluside_hs[e]	0	0
ade[e]	0	0
adn[e]	0	0
adp[e]	0	0
adprbp[e]	0	0
adprib[e]	0	0
adrn[e]	0	0
adrnl[e]	0	0
aflatoxin[e]	0	0
ahandrostanglc[e]	0	0
ak2lgchol_hs[e]	0	0
akg[e]	0	0
ala-B[e]	0	0
ala-D[e]	0	0
ala-L[e]	-26	0
aldstrn[e]	0	0
amp[e]	0	0
andrstrn[e]	0	0
andrstrnglc[e]	0	0
antipyrene[e]	0	0
apnnox[e]	0	0
appnn[e]	0	0
aprgstrn[e]	0	0
aqcobal[e]	0	0
arab-L[e]	0	0
arach[e]	0	0
arachd[e]	0	0
arg-L[e]	0	0
ascb-L[e]	0	0
asn-L[e]	0	0
asp-D[e]	0	0
asp-L[e]	0	0
atp[e]	0	0
avite1[e]	0	0
avite2[e]	0	0
bhb[e]	0	0
bildglcur[e]	0	0
bilglcur[e]	0	0
bilirub[e]	0	0
biocyt[e]	0	0
btn[e]	0	0
but[e]	0	0
bvite[e]	0	0
bz[e]	0	0
ca2[e]	0	0
camp[e]	0	0
caro[e]	0	0
carveol[e]	0	0
cca_d3[e]	0	0
cgly[e]	0	0
chol[e]	0	0
cholate[e]	0	0
chsterol[e]	0	0
chtn[e]	0	0
cit[e]	-27.8333	0
cl[e]	0	0
clpnd[e]	0	0
cmp[e]	0	0
co[e]	0	0
co2[e]	0	0
coumarin[e]	0	0
creat[e]	0	0
crmp_hs[e]	0	0
crn[e]	0	0
crtsl[e]	0	0
crtstrn[e]	0	0
crvnc[e]	0	0
csn[e]	0	0
cspg_a[e]	0	0
cspg_b[e]	0	0
cspg_c[e]	0	0
cspg_d[e]	0	0
cspg_e[e]	0	0
cyan[e]	0	0
cys-L[e]	0	0
cytd[e]	0	0
dad-2[e]	0	0
dad-5[e]	0	0
dag_hs[e]	0	0
dcsptn1[e]	0	0
dcyt[e]	0	0
debrisoquine[e]	0	0
dgchol[e]	0	0
dgsn[e]	0	0
dhdascb[e]	0	0
dheas[e]	0	0
dhf[e]	0	0
digalsgalside_hs[e]	0	0
din[e]	0	0
dlnlcg[e]	0	0
dmantipyrine[e]	0	0
dmhptcrn[e]	0	0
dopa[e]	0	0
dopasf[e]	0	0
drib[e]	0	0
duri[e]	0	0
eaflatoxin[e]	0	0
ebastine[e]	0	0
ebastineoh[e]	0	0
eicostet[e]	0	0
elaid[e]	0	0
estradiol[e]	0	0
estradiolglc[e]	0	0
estriolglc[e]	0	0
estroneglc[e]	0	0
estrones[e]	0	0
etoh[e]	0	0
fe2[e]	0	0
fe3[e]	0	0
fol[e]	0	0
for[e]	0	-20.4395
fru[e]	0	0
fuc-L[e]	0	0
fuc13galacglcgal14acglcgalgluside_hs[e]	0	0
fuc14galacglcgalgluside_hs[e]	0	0
fucacgalfucgalacglcgalgluside_hs[e]	0	0
fucacngal14acglcgalgluside_hs[e]	0	0
fucacngalacglcgalgluside_hs[e]	0	0
fucfuc12gal14acglcgalgluside_hs[e]	0	0
fucfuc132galacglcgal14acglcgalgluside_hs[e]	0	0
fucfucfucgalacglc13galacglcgal14acglcgalgluside_hs[e]	0	0
fucfucfucgalacglcgal14acglcgalgluside_hs[e]	0	0
fucfucgalacglcgalgluside_hs[e]	0	0
fucgal14acglcgalgluside_hs[e]	0	0
fucgalfucgalacglcgalgluside_hs[e]	0	0
fucgalgbside_hs[e]	0	0
fum[e]	0	0
gal[e]	0	0
galacglcgalgbside_hs[e]	0	0
galfuc12gal14acglcgalgluside_hs[e]	0	0
galfucgalacglcgal14acglcgalgluside_hs[e]	0	0
galgalfucfucgalacglcgalacglcgal14acglcgalgluside_hs[e]	0	0
galgalgalthcrm_hs[e]	0	0
gam[e]	0	0
gbside_hs[e]	0	0
gchola[e]	0	0
gd1b2_hs[e]	0	0
gd1c_hs[e]	0	0
gdchola[e]	0	0
gdp[e]	0	0
glc-D[e]	0	0
gln-L[e]	-12.5	0
glu-L[e]	0	0
gluala[e]	0	0
gly[e]	-26	0
glyb[e]	0	0
glyc[e]	0	0
glyc-S[e]	0	0
glygn2[e]	0	0
glygn4[e]	0	0
glygn5[e]	0	0
gmp[e]	0	0
gp1c_hs[e]	0	0
gp1calpha_hs[e]	0	0
gq1b_hs[e]	0	0
gq1balpha_hs[e]	0	0
gsn[e]	0	0
gt1a_hs[e]	0	0
gthox[e]	0	0
gthrd[e]	0	0
gtp[e]	0	0
gua[e]	0	0
h[e]	0	0
h2o[e]	0	0
h2o2[e]	0	0
ha[e]	0	0
ha_pre1[e]	0	0
hco3[e]	0	0
hcoumarin[e]	0	0
hdca[e]	0	0
hdcea[e]	0	0
hestratriol[e]	0	0
hexc[e]	0	0
his-L[e]	0	0
hista[e]	0	0
hom-L[e]	0	0
hpdca[e]	0	0
hspg[e]	0	0
htaxol[e]	0	0
hxan[e]	0	0
i[e]	0	0
idp[e]	0	0
ile-L[e]	0	0
imp[e]	0	0
inost[e]	0	0
ins[e]	0	0
k[e]	0	0
ksi[e]	0	0
ksi_deg1[e]	0	0
ksii_core2[e]	0	0
ksii_core4[e]	0	0
lac-D[e]	-42.5	0
lac-L[e]	0	0
lcts[e]	0	0
leu-L[e]	0	0
leuktrA4[e]	0	0
leuktrB4[e]	0	0
leuktrC4[e]	0	0
leuktrD4[e]	0	0
leuktrE4[e]	0	0
leuktrF4[e]	0	0
lgnc[e]	0	0
limnen[e]	0	0
lipoate[e]	0	0
lneldc[e]	0	0
lnlc[e]	0	0
lnlnca[e]	0	0
lnlncg[e]	0	0
lpchol_hs[e]	0	0
lys-L[e]	0	0
mag_hs[e]	0	0
mal-L[e]	0	0
malt[e]	0	0
malttr[e]	0	0
man[e]	0	0
meoh[e]	-34.3673	0
mepi[e]	0	0
mercplaccys[e]	0	0
met-L[e]	0	0
mthgxl[e]	0	0
n2m2nmasn[e]	0	0
na1[e]	0	0
nac[e]	0	0
nad[e]	0	0
nadp[e]	0	0
ncam[e]	0	0
nh4[e]	0	0
nifedipine[e]	0	0
no[e]	0	0
npthl[e]	0	0
nrpphr[e]	0	0
nrpphrsf[e]	0	0
nrvnc[e]	0	0
o2[e]	0	0
o2s[e]	0	0
oagd3_hs[e]	0	0
oagt3_hs[e]	0	0
ocdca[e]	0	0
ocdcea[e]	0	0
octa[e]	0	0
oh1[e]	0	0
omeprazole[e]	0	0
onpthl[e]	0	0
orn[e]	0	0
oxa[e]	0	0
paf_hs[e]	0	0
pchol_hs[e]	0	0
pe_hs[e]	0	0
peplys[e]	0	0
perillyl[e]	0	0
pglyc_hs[e]	0	0
phe-L[e]	0	0
pheacgln[e]	0	0
pheme[e]	0	0
phyQ[e]	0	0
phyt[e]	0	0
pi[e]	0	0
pnto-R[e]	0	0
ppa[e]	0	0
prgstrn[e]	0	0
pro-D[e]	0	0
pro-L[e]	0	0
prostgd2[e]	0	0
prostge1[e]	0	0
prostge2[e]	0	0
prostgf2[e]	0	0
prostgh2[e]	0	0
prostgi2[e]	0	0
ps_hs[e]	0	0
ptdca[e]	0	0
pydam[e]	0	0
pydx[e]	0	0
pydxn[e]	0	0
pyr[e]	0	0
rbt[e]	0	0
retfa[e]	0	0
retinol[e]	0	0
retinol-9-cis[e]	0	0
retinol-cis-11[e]	0	0
retn[e]	0	0
retnglc[e]	0	0
retpalm [deleted 10/09/2005 06:18:49 PM][e]	0	0
rib-D[e]	0	0
ribflv[e]	0	0
s2l2fn2m2masn[e]	0	0
s2l2n2m2masn[e]	0	0
sarcs[e]	0	0
sel[e]	0	0
ser-D[e]	0	0
ser-L[e]	-26	0
sl-L[e]	0	0
so4[e]	0	0
spc_hs[e]	0	0
sph1p[e]	0	0
sphs1p[e]	0	0
srtn[e]	0	0
strch1[e]	0	0
strch2[e]	0	0
strdnc[e]	0	0
succ[e]	0	0
sucr[e]	0	0
tag_hs[e]	0	0
tagat-D[e]	0	0
taur[e]	-2	0
taxol[e]	0	0
tchola[e]	0	0
tcynt[e]	0	0
tdchola[e]	0	0
tethex3[e]	0	0
tetpent3[e]	0	0
tetpent6[e]	0	0
tettet6[e]	0	0
thf[e]	0	0
thm[e]	0	0
thmmp[e]	0	0
thmtp[e]	0	0
thr-L[e]	0	0
thym[e]	0	0
thymd[e]	0	0
thyox-L[e]	0	0
tmndnc[e]	0	0
tolbutamide[e]	0	0
tre[e]	0	0
triodthy[e]	0	0
triodthysuf[e]	0	0
trp-L[e]	0	0
tststerone[e]	0	0
tststeroneglc[e]	0	0
tststerones[e]	0	0
tsul[e]	0	0
ttdca[e]	0	0
txa2[e]	0	0
tymsf[e]	0	0
tyr-L[e]	-1	0
udp[e]	0	0
ump[e]	0	0
ura[e]	0	0
urate[e]	0	0
urea[e]	0	0
uri[e]	0	0
utp[e]	0	0
vacc[e]	0	0
val-L[e]	0	0
vitd2[e]	0	0
vitd3[e]	0	0
whddca[e]	0	0
whhdca[e]	0	0
whtststerone[e]	0	0
whttdca[e]	0	0
xolest2_hs[e]	0	0
xolest_hs[e]	0	0
xoltri24[e]	0	0
xoltri25[e]	0	0
xoltri27[e]	0	0
xyl-D[e]	0	0
xylt[e]	0	0
yvite[e]	0	0
35cgmp[g]	0	0
Ser/Thr[g]	0	0
T_antigen[g]	0	0
Tn_antigen[g]	0	0
ac[g]	0	0
accoa[g]	0	0
acgagbside_hs[g]	0	0
acgal[g]	0	0
acgalfuc12gal14acglcgalgluside_hs[g]	0	0
acgalfucgalacgalfuc12gal14acglcgalgluside_hs[g]	0	0
acgalfucgalacgalfucgalacglcgal14acglcgalgluside_hs[g]	0	0
acgalfucgalacglcgal14acglcgalgluside_hs[g]	0	0
acgalfucgalacglcgalgluside_hs[g]	0	0
acgbgbside_hs[g]	0	0
acglc13galacglcgal14acglcgalgluside_hs[g]	0	0
acglcgal14acglcgalgluside_hs[g]	0	0
acglcgalacglcgal14acglcgalgluside_hs[g]	0	0
acglcgalgbside_hs[g]	0	0
acglcgalgluside_hs[g]	0	0
acn13acngalgbside_hs[g]	0	0
acn23acngalgbside_hs[g]	0	0
acnacngal14acglcgalgluside_hs[g]	0	0
acnacngalgbside_hs[g]	0	0
acngal14acglcgalgluside_hs[g]	0	0
acngalacglcgal14acglcgalgluside_hs[g]	0	0
acngalacglcgalgluside_hs[g]	0	0
acngalgbside_hs[g]	0	0
amp[g]	0	0
camp[g]	0	0
chol[g]	0	0
cholp[g]	0	0
chsterol[g]	0	0
cmp[g]	0	0
cmpacna[g]	0	0
co2[g]	0	0
coa[g]	0	0
core2[g]	0	0
core3[g]	0	0
core4[g]	0	0
core5[g]	0	0
core6[g]	0	0
core7[g]	0	0
core8[g]	0	0
crm_hs[g]	0	0
cs,hs_linkage[g]	0	0
cs_a,b,e_pre1[g]	0	0
cs_a,b_pre2[g]	0	0
cs_a,b_pre3[g]	0	0
cs_b_pre4[g]	0	0
cs_b_pre5[g]	0	0
cs_c,d,e_pre1[g]	0	0
cs_c_pre2[g]	0	0
cs_c_pre3[g]	0	0
cs_d_pre2[g]	0	0
cs_d_pre3[g]	0	0
cs_d_pre4[g]	0	0
cs_d_pre5[g]	0	0
cs_e_pre2[g]	0	0
cs_e_pre3[g]	0	0
cs_e_pre4[g]	0	0
cs_e_pre5a[g]	0	0
cs_e_pre5b[g]	0	0
cs_pre[g]	0	0
cspg_a[g]	0	0
cspg_b[g]	0	0
cspg_c[g]	0	0
cspg_d[g]	0	0
cspg_e[g]	0	0
digalsgalside_hs[g]	0	0
digalside_hs[g]	0	0
dsT_antigen[g]	0	0
f1a[g]	0	0
fn2m2masn[g]	0	0
fuc12gal14acglcgalgluside_hs[g]	0	0
fuc132galacglcgal14acglcgalgluside_hs[g]	0	0
fuc13galacglcgal14acglcgalgluside_hs[g]	0	0
fuc14galacglcgalgluside_hs[g]	0	0
fucacgalfucgalacglcgalgluside_hs[g]	0	0
fucacngal14acglcgalgluside_hs[g]	0	0
fucacngalacglcgalgluside_hs[g]	0	0
fucfuc12gal14acglcgalgluside_hs[g]	0	0
fucfuc132galacglcgal14acglcgalgluside_hs[g]	0	0
fucfucfucgalacglc13galacglcgal14acglcgalgluside_hs[g]	0	0
fucfucfucgalacglcgal14acglcgalgluside_hs[g]	0	0
fucfucgalacglc13galacglcgal14acglcgalgluside_hs[g]	0	0
fucfucgalacglcgal14acglcgalgluside_hs[g]	0	0
fucfucgalacglcgalacglcgal14acglcgalgluside_hs[g]	0	0
fucfucgalacglcgalgluside_hs[g]	0	0
fucgal14acglcgalgluside_hs[g]	0	0
fucgalacgalfuc12gal14acglcgalgluside_hs[g]	0	0
fucgalacgalfucgalacglcgal14acglcgalgluside_hs[g]	0	0
fucgalacglc13galacglcgal14acglcgalgluside_hs[g]	0	0
fucgalacglcgal14acglcgalgluside_hs[g]	0	0
fucgalacglcgalgluside_hs[g]	0	0
fucgalfucgalacglcgalgluside_hs[g]	0	0
fucgalgbside_hs[g]	0	0
g1m6masnB1[g]	0	0
g1m7masnB[g]	0	0
g1m7masnC[g]	0	0
g1m8masn[g]	0	0
g2m8masn[g]	0	0
g3m8masn[g]	0	0
ga1_hs[g]	0	0
ga2_hs[g]	0	0
gal14acglcgalgluside_hs[g]	0	0
galacgalfuc12gal14acglcgalgluside_hs[g]	0	0
galacgalfucgalacglcgal14acglcgalgluside_hs[g]	0	0
galacglc13galacglcgal14acglcgalgluside_hs[g]	0	0
galacglcgal14acglcgalgluside_hs[g]	0	0
galacglcgalacglcgal14acglcgalgluside_hs[g]	0	0
galacglcgalgbside_hs[g]	0	0
galacglcgalgluside_hs[g]	0	0
galfuc12gal14acglcgalgluside_hs[g]	0	0
galfucgalacglcgal14acglcgalgluside_hs[g]	0	0
galfucgalacglcgalgluside_hs[g]	0	0
galgalfucfucgalacglcgalacglcgal14acglcgalgluside_hs[g]	0	0
galgalgalthcrm_hs[g]	0	0
galgalthcrm_hs[g]	0	0
galgbside_hs[g]	0	0
galgluside_hs[g]	0	0
galside_hs[g]	0	0
galthcrm_hs[g]	0	0
gbside_hs[g]	0	0
gd1a_hs[g]	0	0
gd1alpha_hs[g]	0	0
gd1b2_hs[g]	0	0
gd1b_hs[g]	0	0
gd1c_hs[g]	0	0
gd2_hs[g]	0	0
gd3_hs[g]	0	0
gdp[g]	0	0
gdpfuc[g]	0	0
glc-D[g]	0	0
glc1man[g]	0	0
glc2man[g]	0	0
glc3man[g]	0	0
gluside_hs[g]	0	0
gm1_hs[g]	0	0
gm1a_hs[g]	0	0
gm1b_hs[g]	0	0
gm2_hs[g]	0	0
gm2a_hs[g]	0	0
gm3_hs[g]	0	0
gmp[g]	0	0
gncore1[g]	0	0
gncore2[g]	0	0
gp1c_hs[g]	0	0
gp1calpha_hs[g]	0	0
gq1b_hs[g]	0	0
gq1balpha_hs[g]	0	0
gq1c_hs[g]	0	0
gt1a_hs[g]	0	0
gt1alpha_hs[g]	0	0
gt1b_hs[g]	0	0
gt1c_hs[g]	0	0
gt2_hs[g]	0	0
gt3_hs[g]	0	0
h[g]	0	0
h2o[g]	0	0
hs_pre1[g]	0	0
hs_pre10[g]	0	0
hs_pre11[g]	0	0
hs_pre12[g]	0	0
hs_pre13[g]	0	0
hs_pre14[g]	0	0
hs_pre15[g]	0	0
hs_pre2[g]	0	0
hs_pre3[g]	0	0
hs_pre4[g]	0	0
hs_pre5[g]	0	0
hs_pre6[g]	0	0
hs_pre7[g]	0	0
hs_pre8[g]	0	0
hs_pre9[g]	0	0
hspg[g]	0	0
k[g]	0	0
ksi[g]	0	0
ksi_pre1[g]	0	0
ksi_pre10[g]	0	0
ksi_pre11[g]	0	0
ksi_pre12[g]	0	0
ksi_pre13[g]	0	0
ksi_pre14[g]	0	0
ksi_pre15[g]	0	0
ksi_pre16[g]	0	0
ksi_pre17[g]	0	0
ksi_pre18[g]	0	0
ksi_pre19[g]	0	0
ksi_pre2[g]	0	0
ksi_pre20[g]	0	0
ksi_pre21[g]	0	0
ksi_pre22[g]	0	0
ksi_pre23[g]	0	0
ksi_pre24[g]	0	0
ksi_pre25[g]	0	0
ksi_pre26[g]	0	0
ksi_pre27[g]	0	0
ksi_pre28[g]	0	0
ksi_pre29[g]	0	0
ksi_pre3[g]	0	0
ksi_pre30[g]	0	0
ksi_pre31[g]	0	0
ksi_pre32[g]	0	0
ksi_pre33[g]	0	0
ksi_pre34[g]	0	0
ksi_pre35[g]	0	0
ksi_pre36[g]	0	0
ksi_pre4[g]	0	0
ksi_pre5[g]	0	0
ksi_pre6[g]	0	0
ksi_pre7[g]	0	0
ksi_pre8[g]	0	0
ksi_pre9[g]	0	0
ksii_core2[g]	0	0
ksii_core2_pre1[g]	0	0
ksii_core2_pre10[g]	0	0
ksii_core2_pre2[g]	0	0
ksii_core2_pre3[g]	0	0
ksii_core2_pre4[g]	0	0
ksii_core2_pre5[g]	0	0
ksii_core2_pre6[g]	0	0
ksii_core2_pre7[g]	0	0
ksii_core2_pre8[g]	0	0
ksii_core2_pre9[g]	0	0
ksii_core4[g]	0	0
ksii_core4_pre1[g]	0	0
ksii_core4_pre10[g]	0	0
ksii_core4_pre2[g]	0	0
ksii_core4_pre3[g]	0	0
ksii_core4_pre4[g]	0	0
ksii_core4_pre5[g]	0	0
ksii_core4_pre6[g]	0	0
ksii_core4_pre7[g]	0	0
ksii_core4_pre8[g]	0	0
ksii_core4_pre9[g]	0	0
l2fn2m2masn[g]	0	0
l2xser[g]	0	0
lcts[g]	0	0
lxser[g]	0	0
m4masn[g]	0	0
m5masnB1[g]	0	0
m5masnB2[g]	0	0
m5masnC[g]	0	0
m6masnA[g]	0	0
m6masnB1[g]	0	0
m6masnB2[g]	0	0
m6masnC[g]	0	0
m7masnA[g]	0	0
m7masnB[g]	0	0
m7masnC[g]	0	0
m8masn[g]	0	0
man[g]	0	0
n2m2masn[g]	0	0
n2m2nmasn[g]	0	0
n3m2masn[g]	0	0
n4m2masn[g]	0	0
n5m2masn[g]	0	0
na1[g]	0	0
nm2masn[g]	0	0
nm4masn[g]	0	0
oagd3_hs[g]	0	0
oagt3_hs[g]	0	0
pa_hs[g]	0	0
pap[g]	0	0
paps[g]	0	0
pchol_hs[g]	0	0
pe_hs[g]	0	0
pi[g]	0	0
ps_hs[g]	0	0
s2l2fn2m2masn[g]	0	0
sT_antigen[g]	0	0
sTn_antigen[g]	0	0
sgalside_hs[g]	0	0
sphmyln_hs[g]	0	0
thcrm_hs[g]	0	0
uacgam[g]	0	0
udp[g]	0	0
udpacgal[g]	0	0
udpg[g]	0	0
udpgal[g]	0	0
udpglcur[g]	0	0
udpxyl[g]	0	0
ump[g]	0	0
xser[g]	0	0
10fthf[l]	0	0
10fthf5glu[l]	0	0
10fthf6glu[l]	0	0
10fthf7glu[l]	0	0
3amp[l]	0	0
4abut[l]	0	0
5dhf[l]	0	0
5thf[l]	0	0
6dhf[l]	0	0
6thf[l]	0	0
7dhf[l]	0	0
7thf[l]	0	0
Asn-X-Ser/Thr[l]	0	0
Rtotal[l]	0	0
Ser-Gly/Ala-X-Gly[l]	0	0
Ser/Thr[l]	0	0
Tn_antigen[l]	0	0
acgagbside_hs[l]	0	0
acgal[l]	0	0
acgam[l]	0	0
acgbgbside_hs[l]	0	0
acnam[l]	0	0
ade[l]	0	0
adn[l]	0	0
ala-D[l]	0	0
ala-L[l]	0	0
amp[l]	0	0
cholp[l]	0	0
chsterol[l]	0	0
cmp[l]	0	0
coa[l]	0	0
core6[l]	0	0
crm_hs[l]	0	0
cs_a[l]	0	0
cs_a_deg1[l]	0	0
cs_a_deg2[l]	0	0
cs_a_deg3[l]	0	0
cs_a_deg4[l]	0	0
cs_a_deg5[l]	0	0
cs_b[l]	0	0
cs_b_deg1[l]	0	0
cs_b_deg2[l]	0	0
cs_b_deg3[l]	0	0
cs_c[l]	0	0
cs_c_deg1[l]	0	0
cs_c_deg2[l]	0	0
cs_c_deg3[l]	0	0
cs_c_deg4[l]	0	0
cs_c_deg5[l]	0	0
cs_d[l]	0	0
cs_d_deg1[l]	0	0
cs_d_deg2[l]	0	0
cs_d_deg3[l]	0	0
cs_d_deg4[l]	0	0
cs_d_deg5[l]	0	0
cs_d_deg6[l]	0	0
cs_e[l]	0	0
cs_e_deg1[l]	0	0
cs_e_deg2[l]	0	0
cs_e_deg3[l]	0	0
cs_e_deg4[l]	0	0
cs_e_deg5[l]	0	0
cs_e_deg6[l]	0	0
cs_e_deg7[l]	0	0
cspg_a[l]	0	0
cspg_b[l]	0	0
cspg_c[l]	0	0
cspg_d[l]	0	0
cspg_e[l]	0	0
cytd[l]	0	0
dad-2[l]	0	0
damp[l]	0	0
dcmp[l]	0	0
dcyt[l]	0	0
dgmp[l]	0	0
dgsn[l]	0	0
dhf[l]	0	0
digalside_hs[l]	0	0
dpcoa[l]	0	0
dtmp[l]	0	0
f1a[l]	0	0
fald[l]	0	0
fuc-L[l]	0	0
gal[l]	0	0
galgluside_hs[l]	0	0
galside_hs[l]	0	0
gbside_hs[l]	0	0
glc-D[l]	0	0
glcur[l]	0	0
glu-L[l]	0	0
gluside_hs[l]	0	0
gly[l]	0	0
gmp[l]	0	0
gsn[l]	0	0
h[l]	0	0
h2o[l]	0	0
h2o2[l]	0	0
ha[l]	0	0
ha_deg1[l]	0	0
ha_pre1[l]	0	0
hs[l]	0	0
hs_deg1[l]	0	0
hs_deg10[l]	0	0
hs_deg11[l]	0	0
hs_deg12[l]	0	0
hs_deg13[l]	0	0
hs_deg14[l]	0	0
hs_deg15[l]	0	0
hs_deg16[l]	0	0
hs_deg17[l]	0	0
hs_deg18[l]	0	0
hs_deg19[l]	0	0
hs_deg2[l]	0	0
hs_deg20[l]	0	0
hs_deg21[l]	0	0
hs_deg22[l]	0	0
hs_deg23[l]	0	0
hs_deg24[l]	0	0
hs_deg25[l]	0	0
hs_deg3[l]	0	0
hs_deg4[l]	0	0
hs_deg5[l]	0	0
hs_deg6[l]	0	0
hs_deg7[l]	0	0
hs_deg8[l]	0	0
hs_deg9[l]	0	0
hspg[l]	0	0
hxan[l]	0	0
idour[l]	0	0
ins[l]	0	0
ksi[l]	0	0
ksi_deg1[l]	0	0
ksi_deg10[l]	0	0
ksi_deg11[l]	0	0
ksi_deg12[l]	0	0
ksi_deg13[l]	0	0
ksi_deg14[l]	0	0
ksi_deg15[l]	0	0
ksi_deg16[l]	0	0
ksi_deg17[l]	0	0
ksi_deg18[l]	0	0
ksi_deg19[l]	0	0
ksi_deg2[l]	0	0
ksi_deg20[l]	0	0
ksi_deg21[l]	0	0
ksi_deg22[l]	0	0
ksi_deg23[l]	0	0
ksi_deg24[l]	0	0
ksi_deg25[l]	0	0
ksi_deg26[l]	0	0
ksi_deg27[l]	0	0
ksi_deg28[l]	0	0
ksi_deg29[l]	0	0
ksi_deg3[l]	0	0
ksi_deg30[l]	0	0
ksi_deg31[l]	0	0
ksi_deg32[l]	0	0
ksi_deg33[l]	0	0
ksi_deg34[l]	0	0
ksi_deg35[l]	0	0
ksi_deg36[l]	0	0
ksi_deg37[l]	0	0
ksi_deg38[l]	0	0
ksi_deg39[l]	0	0
ksi_deg4[l]	0	0
ksi_deg40[l]	0	0
ksi_deg41[l]	0	0
ksi_deg5[l]	0	0
ksi_deg6[l]	0	0
ksi_deg7[l]	0	0
ksi_deg8[l]	0	0
ksi_deg9[l]	0	0
ksii_core2[l]	0	0
ksii_core2_deg1[l]	0	0
ksii_core2_deg2[l]	0	0
ksii_core2_deg3[l]	0	0
ksii_core2_deg4[l]	0	0
ksii_core2_deg5[l]	0	0
ksii_core2_deg6[l]	0	0
ksii_core2_deg7[l]	0	0
ksii_core2_deg8[l]	0	0
ksii_core2_deg9[l]	0	0
ksii_core4[l]	0	0
ksii_core4_deg1[l]	0	0
ksii_core4_deg2[l]	0	0
ksii_core4_deg3[l]	0	0
ksii_core4_deg4[l]	0	0
l2n2m2mn[l]	0	0
lcts[l]	0	0
m2mn[l]	0	0
malt[l]	0	0
malttr[l]	0	0
man[l]	0	0
meoh[l]	0	0
mn[l]	0	0
n2m2mn[l]	0	0
n2m2nm[l]	0	0
n2m2nmasn[l]	0	0
n2m2nmn[l]	0	0
pi[l]	0	0
pro-D[l]	0	0
pro-L[l]	0	0
s2l2fn2m2masn[l]	0	0
s2l2n2m2m[l]	0	0
s2l2n2m2masn[l]	0	0
s2l2n2m2mn[l]	0	0
sgalside_hs[l]	0	0
so4[l]	0	0
sphings[l]	0	0
sphmyln_hs[l]	0	0
thf[l]	0	0
thymd[l]	0	0
udp[l]	0	0
udpacgal[l]	0	0
ump[l]	0	0
uri[l]	0	0
xyl-D[l]	0	0
10fthf[m]	0	0
10fthf5glu[m]	0	0
10fthf6glu[m]	0	0
10fthf7glu[m]	0	0
11docrtsl[m]	0	0
11docrtstrn[m]	0	0
1a2425thvitd2[m]	0	0
1a2425thvitd3[m]	0	0
1a25dhvitd2[m]	0	0
1a25dhvitd3[m]	0	0
1p3h5c[m]	0	0
1pyr5c[m]	0	0
20ahchsterol[m]	0	0
2425dhvitd2[m]	0	0
2425dhvitd3[m]	0	0
25hvitd2[m]	0	0
25hvitd3[m]	0	0
2aobut[m]	0	0
2dp6mep[m]	0	0
2dp6mobq[m]	0	0
2dp6mobq_me[m]	0	0
2dpmhobq[m]	0	0
2maacoa[m]	0	0
2mb2coa[m]	0	0
2mbcoa[m]	0	0
2mop[m]	0	0
2mp2coa[m]	0	0
2oxoadp[m]	0	0
34hpl[m]	0	0
34hpp[m]	0	0
3aib[m]	0	0
3aib-D[m]	0	0
3dpdhb[m]	0	0
3dpdhb_me[m]	0	0
3dphb[m]	0	0
3h26dm5coa[m]	0	0
3hbcoa[m]	0	0
3hbcoa-R[m]	0	0
3hibutcoa[m]	0	0
3hmbcoa[m]	0	0
3hmp[m]	0	0
3hpcoa[m]	0	0
3htmelys[m]	0	0
3mb2coa[m]	0	0
3mgcoa[m]	0	0
3mob[m]	0	0
3mop[m]	0	0
3sala[m]	0	0
3snpyr[m]	0	0
3spyr[m]	0	0
4aabutn[m]	0	0
4abut[m]	0	0
4h2oglt[m]	0	0
4hbz[m]	0	0
4hbzcoa[m]	0	0
4hglusa[m]	0	0
4hpro-LT[m]	0	0
4mop[m]	0	0
4mptnl[m]	0	0
4ppan[m]	0	0
4tmeabut[m]	0	0
5aop[m]	0	0
5dhf[m]	0	0
5hoxindact[m]	0	0
5hoxindoa[m]	0	0
5thf[m]	0	0
6dhf[m]	0	0
6thf[m]	0	0
7dhf[m]	0	0
7thf[m]	0	0
ACP[m]	0	0
L2aadp[m]	0	0
L2aadp6sa[m]	0	0
Lcyst[m]	0	0
Nacasp[m]	0	0
Rtotal2coa[m]	0	0
Rtotal2crn[m]	0	0
Rtotal3coa[m]	0	0
Rtotal3crn[m]	0	0
Rtotalcoa[m]	0	0
Rtotalcrn[m]	0	0
[truncated: 788 more rows]
