# Supplementary material for: Individualized therapy of HHT driven by network analysis of metabolomic profiles
Source: BMC Syst Biol. 2011 Dec 20;5:200. doi: 10.1186/1752-0509-5-200 (PMC3339509; doi:10.1186/1752-0509-5-200)
Supplement: Additional file 3 — an archive with the Recon 1 stoichiometric matrix (as a text file) used in the analyses. [file 1752-0509-5-200-S3.ZIP]

Archive with 1 entries (1 files):
- stoich.txt
